# Supplementary material for: Crystal structure of dimethyl 2,5-bis­[(di­phen­oxy­phosphor­yl)­oxy]cyclo­hexa-1,4-diene-1,4-di­carboxyl­ate
Source: Acta Crystallogr E Crystallogr Commun. 2015 May 13;71(Pt 6):o401–2. doi: 10.1107/S2056989015008658 (PMC4459327; doi:10.1107/S2056989015008658)
Supplement: Supplementary file 1 [file e-71-0o401-sup1.cif]

##############################################################################
#                                                                            #
# This CIF contains the data in a paper accepted for publication in          #
# Acta Crystallographica Section E. It conforms to the requirements of       #
# Notes for Authors for Acta Crystallographica Section E, and has been       #
# peer reviewed under the auspices of the IUCr Commission on Journals.       #
#                                                                            #
# Full details of the Crystallographic Information File format               #
# are given in the paper "The Crystallographic Information File (CIF):       #
# a New Standard Archive File for Crystallography" by S. R. Hall, F. H.      #
# Allen and I. D. Brown [Acta Cryst. (1991), A47, 655-685].                  #
#                                                                            #
# The current version of the core CIF dictionary is obtainable from          #
# ftp://ftp.iucr.org/pub/cif_core.dic.                                       #
#                                                                            #
# Software is freely available for graphical display of the structure(s)     #
# in this CIF. For information consult the CIF software page                 #
# http://www.iucr.org/resources/cif/software.                                #
#                                                                            #
# This file may be used for bona fide research purposes within the           #
# scientific community so long as proper attribution is given to the journal # 
# article from which it was obtained.                                        #
#                                                                            #
##############################################################################
data_I
_database_code_depnum_ccdc_archive 'CCDC 1057648'
_audit_creation_method     SHELXL-97
_chemical_name_systematic
;
Dimethyl
2,5-bis[(diphenoxyphosphoryl)oxy]cyclohexa-1,4-diene-1,4-dicarboxylate
;
_chemical_name_common
;\
1,4-Bis(methoxycarbonyl)-2,5-bis(diphenyloxyphosphoryloxy)cyclohexa-\
1,4-diene
;
_chemical_formula_moiety     'C34 H30 O12 P2'
_chemical_formula_sum     'C34 H30 O12 P2'
_chemical_formula_iupac     'C34 H30 O12 P2'
_chemical_formula_weight     692.52
_chemical_melting_point     ?
_chemical_melting_point_gt     391
_chemical_melting_point_lt     393
_symmetry_cell_setting     monoclinic
_symmetry_space_group_name_H-M     'P 21/c'
_symmetry_space_group_name_Hall     '-P 2ybc'
loop_
    _symmetry_equiv_pos_as_xyz
    'x, y, z'
    '-x, y+1/2, -z+1/2'
    '-x, -y, -z'
    'x, -y+1/2, z+1/2'
_cell_length_a     12.272(10)
_cell_length_b     10.629(8)
_cell_length_c     13.174(10)
_cell_angle_alpha     90.00
_cell_angle_beta     113.644(10)
_cell_angle_gamma     90.00
_cell_volume     1574(2)
_cell_formula_units_Z     2
_cell_measurement_reflns_used     5446
_cell_measurement_theta_min     1.7
_cell_measurement_theta_max     28.3
_cell_measurement_temperature     113(2)
_exptl_crystal_description     Prism
_exptl_crystal_colour     Colorless
_exptl_crystal_size_max     0.20
_exptl_crystal_size_mid     0.18
_exptl_crystal_size_min     0.12
_exptl_crystal_density_diffrn     1.461
_exptl_crystal_density_meas     ?
_exptl_crystal_density_method     'not measured'
_exptl_crystal_F_000     720
_exptl_absorpt_coefficient_mu     0.206
_exptl_absorpt_correction_type     multi-scan
_exptl_absorpt_process_details
;
(CrystalClear; Rigaku, 2005)
;
_exptl_absorpt_correction_T_min     0.9600
_exptl_absorpt_correction_T_max     0.9757
_exptl_special_details     ?
_diffrn_ambient_temperature     113(2)
_diffrn_radiation_type     MoK\a
_diffrn_radiation_wavelength     0.71073
_diffrn_radiation_source     'rotating anode'
_diffrn_radiation_monochromator     multilayer
_diffrn_measurement_device_type     'Rigaku Saturn724 CCD'
_diffrn_measurement_method     '\w and \f scans'
_diffrn_detector_area_resol_mean     14.22
_diffrn_reflns_number     15948
_diffrn_reflns_av_R_equivalents     0.0999
_diffrn_reflns_av_sigmaI/netI     0.1007
_diffrn_reflns_theta_min     1.81
_diffrn_reflns_theta_max     28.00
_diffrn_reflns_theta_full     28.00
_diffrn_measured_fraction_theta_max     0.988
_diffrn_measured_fraction_theta_full     0.988
_diffrn_reflns_limit_h_min     -16
_diffrn_reflns_limit_h_max     16
_diffrn_reflns_limit_k_min     -13
_diffrn_reflns_limit_k_max     13
_diffrn_reflns_limit_l_min     -17
_diffrn_reflns_limit_l_max     17
_diffrn_standards_number     0
_diffrn_standards_interval_count     .
_diffrn_standards_interval_time     .
_diffrn_standards_decay_%     ?
_refine_special_details
;
Refinement of <i>F</i>^2^ against ALL reflections. The weighted <i>R</i>-factor
<i>wR</i> and goodness of fit <i>S</i> are based on <i>F</i>^2^, conventional
<i>R</i>-factors <i>R</i> are based on <i>F</i>, with <i>F</i> set to zero for
negative <i>F</i>^2^. The threshold expression of <i>F</i>^2^ >
\s(<i>F</i>^2^) is used only for calculating <i>R</i>-factors(gt) <i>etc</i>.
and is not relevant to the choice of reflections for refinement.
<i>R</i>-factors based on <i>F</i>^2^ are statistically about twice as large
as those based on <i>F</i>, and <i>R</i>- factors based on ALL data will be
even larger.
;
_reflns_number_total     3758
_reflns_number_gt     2264
_reflns_threshold_expression     I>2\s(I)
_refine_ls_structure_factor_coef     Fsqd
_refine_ls_matrix_type     full
_refine_ls_R_factor_all     0.0606
_refine_ls_R_factor_gt     0.0445
_refine_ls_wR_factor_gt     0.0957
_refine_ls_wR_factor_ref     0.0991
_refine_ls_goodness_of_fit_ref     0.998
_refine_ls_restrained_S_all     0.998
_refine_ls_number_reflns     3758
_refine_ls_number_parameters     218
_refine_ls_number_restraints     0
_refine_ls_hydrogen_treatment     constr
_refine_ls_weighting_scheme     calc
_refine_ls_weighting_details
                 'calc w=1/[\s^2^(Fo^2^)+(0.0120P)^2^] where P=(Fo^2^+2Fc^2^)/3'
_atom_sites_solution_hydrogens     geom
_atom_sites_solution_primary     direct
_atom_sites_solution_secondary     difmap
_refine_ls_shift/su_max     0.002
_refine_ls_shift/su_mean     0.000
_refine_diff_density_max     0.536
_refine_diff_density_min     -0.616
_refine_ls_extinction_method     none
_refine_ls_extinction_coef     ?
loop_
    _atom_type_symbol
    _atom_type_description
    _atom_type_scat_dispersion_real
    _atom_type_scat_dispersion_imag
    _atom_type_scat_source
    'C' 'C' 0.0033 0.0016
                         'International Tables Vol C Tables 4.2.6.8 and 6.1.1.4'
    'H' 'H' 0.0000 0.0000
                         'International Tables Vol C Tables 4.2.6.8 and 6.1.1.4'
    'O' 'O' 0.0106 0.0060
                         'International Tables Vol C Tables 4.2.6.8 and 6.1.1.4'
    'P' 'P' 0.1023 0.0942
                         'International Tables Vol C Tables 4.2.6.8 and 6.1.1.4'
_computing_data_collection
;
CrystalClear (Rigaku, 2005)
;
_computing_cell_refinement
;
CrystalClear (Rigaku, 2005)
;
_computing_data_reduction
;
CrystalClear (Rigaku, 2005)
;
_computing_structure_solution
;
SHELXS97 (Sheldrick, 2008)
;
_computing_structure_refinement
;
SHELXL97 (Sheldrick, 2008)
;
_computing_molecular_graphics
;
SHELXTL (Sheldrick, 2008)
;
_computing_publication_material
;
CrystalStructure (Rigaku, 2005)
;
loop_
    _atom_site_type_symbol
    _atom_site_label
    _atom_site_fract_x
    _atom_site_fract_y
    _atom_site_fract_z
    _atom_site_U_iso_or_equiv
    _atom_site_adp_type
    _atom_site_calc_flag
    _atom_site_refinement_flags
    _atom_site_occupancy
    _atom_site_symmetry_multiplicity
    _atom_site_disorder_assembly
    _atom_site_disorder_group
    P P1 0.17401(5) 0.72276(5) 0.24500(4) 0.01714(15) Uani d . 1 1 . .
    O O1 0.12748(11) 0.81381(12) 0.31240(10) 0.0189(3) Uani d . 1 1 . .
    O O2 0.26861(12) 0.64338(12) 0.34149(11) 0.0211(3) Uani d . 1 1 . .
    O O3 0.21532(12) 0.77428(12) 0.16508(10) 0.0194(3) Uani d . 1 1 . .
    O O4 0.06126(12) 0.63451(12) 0.19634(10) 0.0187(3) Uani d . 1 1 . .
    O O5 -0.16106(13) 0.79217(13) -0.10725(11) 0.0285(4) Uani d . 1 1 . .
    O O6 -0.06056(12) 0.82652(13) 0.07360(11) 0.0259(4) Uani d . 1 1 . .
    C C1 0.20189(18) 0.91573(18) 0.36916(16) 0.0181(5) Uani d . 1 1 . .
    C C2 0.20083(19) 1.02272(19) 0.30979(17) 0.0229(5) Uani d . 1 1 . .
    H H2 0.1545 1.0266 0.2323 0.027 Uiso calc R 1 1 . .
    C C3 0.2684(2) 1.1239(2) 0.36526(18) 0.0288(6) Uani d . 1 1 . .
    H H3 0.2690 1.1986 0.3259 0.035 Uiso calc R 1 1 . .
    C C4 0.3353(2) 1.1172(2) 0.47791(18) 0.0310(6) Uani d . 1 1 . .
    H H4 0.3818 1.1873 0.5159 0.037 Uiso calc R 1 1 . .
    C C5 0.3350(2) 1.0088(2) 0.53572(18) 0.0298(6) Uani d . 1 1 . .
    H H5 0.3816 1.0046 0.6132 0.036 Uiso calc R 1 1 . .
    C C6 0.26714(19) 0.90613(19) 0.48111(17) 0.0237(5) Uani d . 1 1 . .
    H H6 0.2659 0.8313 0.5201 0.028 Uiso calc R 1 1 . .
    C C7 0.37059(18) 0.58701(19) 0.33647(16) 0.0193(5) Uani d . 1 1 . .
    C C8 0.45474(17) 0.6591(2) 0.31964(15) 0.0221(5) Uani d . 1 1 . .
    H H8 0.4432 0.7469 0.3063 0.027 Uiso calc R 1 1 . .
    C C9 0.55660(19) 0.6006(2) 0.32263(17) 0.0294(6) Uani d . 1 1 . .
    H H9 0.6158 0.6483 0.3105 0.035 Uiso calc R 1 1 . .
    C C10 0.5728(2) 0.4722(2) 0.34328(17) 0.0317(6) Uani d . 1 1 . .
    H H10 0.6431 0.4326 0.3455 0.038 Uiso calc R 1 1 . .
    C C11 0.4874(2) 0.4024(2) 0.36046(17) 0.0290(6) Uani d . 1 1 . .
    H H11 0.4987 0.3147 0.3747 0.035 Uiso calc R 1 1 . .
    C C12 0.38516(19) 0.46028(19) 0.35698(17) 0.0247(5) Uani d . 1 1 . .
    H H12 0.3256 0.4128 0.3687 0.030 Uiso calc R 1 1 . .
    C C13 0.02855(17) 0.57494(18) 0.09354(16) 0.0173(5) Uani d . 1 1 . .
    C C14 -0.04157(18) 0.62776(18) -0.00080(16) 0.0167(5) Uani d . 1 1 . .
    C C15 -0.07850(18) 0.55461(17) -0.10704(15) 0.0186(5) Uani d . 1 1 . .
    H H15A -0.1664 0.5490 -0.1412 0.022 Uiso calc R 1 1 . .
    H H15B -0.0532 0.6015 -0.1588 0.022 Uiso calc R 1 1 . .
    C C16 -0.09356(18) 0.75651(19) -0.01748(16) 0.0196(5) Uani d . 1 1 . .
    C C17 -0.11425(19) 0.95035(18) 0.05728(18) 0.0302(6) Uani d . 1 1 . .
    H H17A -0.0905 0.9985 0.0061 0.045 Uiso calc R 1 1 . .
    H H17B -0.0876 0.9943 0.1286 0.045 Uiso calc R 1 1 . .
    H H17C -0.2011 0.9420 0.0262 0.045 Uiso calc R 1 1 . .
loop_
    _atom_site_aniso_label
    _atom_site_aniso_U_11
    _atom_site_aniso_U_22
    _atom_site_aniso_U_33
    _atom_site_aniso_U_12
    _atom_site_aniso_U_13
    _atom_site_aniso_U_23
    P1 0.0148(3) 0.0166(3) 0.0186(3) -0.0009(2) 0.0052(2) -0.0017(2)
    O1 0.0177(8) 0.0178(8) 0.0225(8) -0.0025(6) 0.0093(7) -0.0050(6)
    O2 0.0168(8) 0.0239(8) 0.0207(8) 0.0035(7) 0.0056(7) 0.0029(6)
    O3 0.0193(8) 0.0208(8) 0.0194(7) -0.0011(6) 0.0090(7) 0.0005(6)
    O4 0.0166(7) 0.0197(8) 0.0182(8) -0.0054(6) 0.0055(6) -0.0040(6)
    O5 0.0344(9) 0.0248(9) 0.0226(8) 0.0067(7) 0.0078(8) 0.0036(7)
    O6 0.0235(8) 0.0227(8) 0.0258(9) 0.0062(7) 0.0038(7) -0.0043(7)
    C1 0.0165(11) 0.0177(11) 0.0200(11) -0.0006(9) 0.0070(9) -0.0040(9)
    C2 0.0272(13) 0.0221(12) 0.0168(11) 0.0012(10) 0.0060(10) -0.0016(9)
    C3 0.0354(14) 0.0208(13) 0.0301(13) -0.0050(11) 0.0131(12) -0.0028(10)
    C4 0.0334(14) 0.0261(14) 0.0310(14) -0.0123(11) 0.0103(12) -0.0132(11)
    C5 0.0276(13) 0.0379(15) 0.0179(12) -0.0024(11) 0.0029(10) -0.0045(10)
    C6 0.0271(13) 0.0225(13) 0.0217(12) 0.0013(10) 0.0101(10) 0.0023(10)
    C7 0.0143(11) 0.0238(12) 0.0158(11) 0.0044(9) 0.0017(9) -0.0044(9)
    C8 0.0171(11) 0.0216(12) 0.0237(12) -0.0007(10) 0.0041(10) -0.0038(9)
    C9 0.0161(12) 0.0398(15) 0.0307(14) -0.0035(11) 0.0077(11) -0.0036(11)
    C10 0.0184(12) 0.0442(16) 0.0264(13) 0.0096(12) 0.0026(11) -0.0099(11)
    C11 0.0289(13) 0.0248(13) 0.0296(13) 0.0069(11) 0.0077(11) -0.0034(11)
    C12 0.0216(12) 0.0228(13) 0.0275(12) -0.0006(10) 0.0074(10) -0.0010(10)
    C13 0.0147(10) 0.0186(11) 0.0189(11) -0.0052(9) 0.0071(9) -0.0058(9)
    C14 0.0144(10) 0.0169(11) 0.0188(11) -0.0012(9) 0.0066(9) -0.0009(9)
    C15 0.0154(11) 0.0201(12) 0.0182(11) -0.0005(9) 0.0046(9) -0.0002(9)
    C16 0.0158(11) 0.0240(13) 0.0199(11) -0.0025(9) 0.0079(10) 0.0003(9)
    C17 0.0270(13) 0.0246(13) 0.0355(14) 0.0094(11) 0.0088(12) -0.0039(11)
_geom_special_details
;
All e.s.d.'s (except the e.s.d. in the dihedral angle between two l.s. planes)
are estimated using the full covariance matrix. The cell e.s.d.'s are taken
into account individually in the estimation of e.s.d.'s in distances, angles
and torsion angles; correlations between e.s.d.'s in cell parameters are only
used when they are defined by crystal symmetry. An approximate (isotropic)
treatment of cell e.s.d.'s is used for estimating e.s.d.'s involving l.s.
planes.
;
loop_
    _geom_bond_atom_site_label_1
    _geom_bond_atom_site_label_2
    _geom_bond_site_symmetry_1
    _geom_bond_site_symmetry_2
    _geom_bond_distance
    _geom_bond_publ_flag
    P1 O1 . . 1.5677(19) no
    P1 O2 . . 1.5785(19) no
    P1 O3 . . 1.4469(19) no
    P1 O4 . . 1.579(2) no
    O1 C1 . . 1.421(3) no
    O2 C7 . . 1.413(3) no
    O4 C13 . . 1.400(3) no
    O5 C16 . . 1.201(3) no
    O6 C16 . . 1.330(3) no
    O6 C17 . . 1.449(3) no
    C1 C2 . . 1.377(3) no
    C1 C6 . . 1.371(3) no
    C2 C3 . . 1.376(3) no
    C3 C4 . . 1.380(3) no
    C4 C5 . . 1.382(3) no
    C5 C6 . . 1.386(3) no
    C7 C8 . . 1.374(3) no
    C7 C12 . . 1.371(3) no
    C8 C9 . . 1.383(3) no
    C9 C10 . . 1.390(3) no
    C10 C11 . . 1.375(4) no
    C11 C12 . . 1.382(4) no
    C13 C14 . . 1.320(3) no
    C13 C15 . 3_565 1.489(3) no
    C14 C15 . . 1.503(3) no
    C14 C16 . . 1.489(3) no
    C2 H2 . . 0.9500 no
    C3 H3 . . 0.9500 no
    C4 H4 . . 0.9500 no
    C5 H5 . . 0.9500 no
    C6 H6 . . 0.9500 no
    C8 H8 . . 0.9500 no
    C9 H9 . . 0.9500 no
    C10 H10 . . 0.9500 no
    C11 H11 . . 0.9500 no
    C12 H12 . . 0.9500 no
    C15 H15A . . 0.9900 no
    C15 H15B . . 0.9900 no
    C17 H17A . . 0.9800 no
    C17 H17B . . 0.9800 no
    C17 H17C . . 0.9800 no
loop_
    _geom_angle_atom_site_label_1
    _geom_angle_atom_site_label_2
    _geom_angle_atom_site_label_3
    _geom_angle_site_symmetry_1
    _geom_angle_site_symmetry_2
    _geom_angle_site_symmetry_3
    _geom_angle
    _geom_angle_publ_flag
    O1 P1 O2 . . . 101.02(7) no
    O1 P1 O3 . . . 119.47(8) no
    O1 P1 O4 . . . 97.92(8) no
    O2 P1 O3 . . . 115.41(9) no
    O2 P1 O4 . . . 104.54(8) no
    O3 P1 O4 . . . 115.79(8) no
    P1 O1 C1 . . . 117.75(13) no
    P1 O2 C7 . . . 124.62(13) no
    P1 O4 C13 . . . 121.73(14) no
    C16 O6 C17 . . . 114.76(16) no
    O1 C1 C2 . . . 118.23(17) no
    O1 C1 C6 . . . 118.96(17) no
    C2 C1 C6 . . . 122.74(19) no
    C1 C2 C3 . . . 118.52(19) no
    C2 C3 C4 . . . 120.2(2) no
    C3 C4 C5 . . . 120.3(2) no
    C4 C5 C6 . . . 120.3(2) no
    C1 C6 C5 . . . 118.03(19) no
    O2 C7 C8 . . . 120.56(18) no
    O2 C7 C12 . . . 117.1(2) no
    C8 C7 C12 . . . 122.2(2) no
    C7 C8 C9 . . . 118.3(2) no
    C8 C9 C10 . . . 120.3(2) no
    C9 C10 C11 . . . 120.2(2) no
    C10 C11 C12 . . . 119.8(2) no
    C7 C12 C11 . . . 119.3(2) no
    O4 C13 C14 . . . 122.97(18) no
    O4 C13 C15 . . 3_565 110.99(16) no
    C14 C13 C15 . . 3_565 125.99(18) no
    C13 C14 C15 . . . 119.73(18) no
    C13 C14 C16 . . . 127.52(18) no
    C15 C14 C16 . . . 112.75(16) no
    C13 C15 C14 3_565 . . 114.28(16) no
    O5 C16 O6 . . . 123.51(19) no
    O5 C16 C14 . . . 121.40(18) no
    O6 C16 C14 . . . 115.08(17) no
    C1 C2 H2 . . . 121.00 no
    C3 C2 H2 . . . 121.00 no
    C2 C3 H3 . . . 120.00 no
    C4 C3 H3 . . . 120.00 no
    C3 C4 H4 . . . 120.00 no
    C5 C4 H4 . . . 120.00 no
    C4 C5 H5 . . . 120.00 no
    C6 C5 H5 . . . 120.00 no
    C1 C6 H6 . . . 121.00 no
    C5 C6 H6 . . . 121.00 no
    C7 C8 H8 . . . 121.00 no
    C9 C8 H8 . . . 121.00 no
    C8 C9 H9 . . . 120.00 no
    C10 C9 H9 . . . 120.00 no
    C9 C10 H10 . . . 120.00 no
    C11 C10 H10 . . . 120.00 no
    C10 C11 H11 . . . 120.00 no
    C12 C11 H11 . . . 120.00 no
    C7 C12 H12 . . . 120.00 no
    C11 C12 H12 . . . 120.00 no
    C14 C15 H15A . . . 109.00 no
    C14 C15 H15B . . . 109.00 no
    H15A C15 H15B . . . 108.00 no
    C13 C15 H15A 3_565 . . 109.00 no
    C13 C15 H15B 3_565 . . 109.00 no
    O6 C17 H17A . . . 109.00 no
    O6 C17 H17B . . . 109.00 no
    O6 C17 H17C . . . 109.00 no
    H17A C17 H17B . . . 109.00 no
    H17A C17 H17C . . . 109.00 no
    H17B C17 H17C . . . 109.00 no
loop_
    _geom_torsion_atom_site_label_1
    _geom_torsion_atom_site_label_2
    _geom_torsion_atom_site_label_3
    _geom_torsion_atom_site_label_4
    _geom_torsion_site_symmetry_1
    _geom_torsion_site_symmetry_2
    _geom_torsion_site_symmetry_3
    _geom_torsion_site_symmetry_4
    _geom_torsion
    _geom_torsion_publ_flag
    O2 P1 O1 C1 . . . . 75.66(14) no
    O3 P1 O1 C1 . . . . -52.09(15) no
    O4 P1 O1 C1 . . . . -177.76(12) no
    O1 P1 O2 C7 . . . . -151.58(15) no
    O3 P1 O2 C7 . . . . -21.23(17) no
    O4 P1 O2 C7 . . . . 107.15(15) no
    O1 P1 O4 C13 . . . . 149.57(14) no
    O2 P1 O4 C13 . . . . -106.81(14) no
    O3 P1 O4 C13 . . . . 21.34(17) no
    P1 O1 C1 C2 . . . . 81.9(2) no
    P1 O1 C1 C6 . . . . -101.1(2) no
    P1 O2 C7 C8 . . . . 59.5(2) no
    P1 O2 C7 C12 . . . . -125.04(17) no
    P1 O4 C13 C14 . . . . -88.2(2) no
    P1 O4 C13 C15 . . . 3_565 94.39(18) no
    C17 O6 C16 O5 . . . . 1.1(3) no
    C17 O6 C16 C14 . . . . -178.27(19) no
    O1 C1 C2 C3 . . . . 177.0(2) no
    C6 C1 C2 C3 . . . . 0.2(4) no
    O1 C1 C6 C5 . . . . -177.2(2) no
    C2 C1 C6 C5 . . . . -0.4(4) no
    C1 C2 C3 C4 . . . . 0.0(4) no
    C2 C3 C4 C5 . . . . 0.1(4) no
    C3 C4 C5 C6 . . . . -0.3(4) no
    C4 C5 C6 C1 . . . . 0.4(4) no
    O2 C7 C8 C9 . . . . 175.83(17) no
    C12 C7 C8 C9 . . . . 0.6(3) no
    O2 C7 C12 C11 . . . . -175.66(18) no
    C8 C7 C12 C11 . . . . -0.3(3) no
    C7 C8 C9 C10 . . . . -0.6(3) no
    C8 C9 C10 C11 . . . . 0.3(3) no
    C9 C10 C11 C12 . . . . 0.1(3) no
    C10 C11 C12 C7 . . . . -0.1(3) no
    O4 C13 C14 C15 . . . . -176.33(19) no
    O4 C13 C14 C16 . . . . 2.7(4) no
    C15 C13 C14 C15 3_565 . . . 0.7(4) no
    C15 C13 C14 C16 3_565 . . . 179.7(2) no
    O4 C13 C15 C14 . . 3_565 3_565 176.67(18) no
    C14 C13 C15 C14 . . 3_565 3_565 -0.7(3) no
    C13 C14 C15 C13 . . . 3_565 -0.6(3) no
    C16 C14 C15 C13 . . . 3_565 -179.77(19) no
    C13 C14 C16 O5 . . . . -176.4(2) no
    C13 C14 C16 O6 . . . . 2.9(4) no
    C15 C14 C16 O5 . . . . 2.7(3) no
    C15 C14 C16 O6 . . . . -177.98(19) no
loop_
    _geom_hbond_atom_site_label_D
    _geom_hbond_atom_site_label_H
    _geom_hbond_atom_site_label_A
    _geom_hbond_site_symmetry_A
    _geom_hbond_distance_DH
    _geom_hbond_distance_HA
    _geom_hbond_distance_DA
    _geom_hbond_angle_DHA
    _geom_hbond_publ_flag
    C2 H2 O5 3_575 0.95 2.56 3.191(4) 124 no
    C6 H6 O3 4_565 0.95 2.50 3.345(4) 148 yes
    C9 H9 O5 4_665 0.95 2.59 3.405(4) 144 yes
    C10 H10 O3 2_645 0.95 2.46 3.381(4) 163 yes
    C15 H15B O1 4_564 0.99 2.56 3.409(4) 144 yes
_iucr_refine_instructions_details
;
;
data_New_Global_Publ_Block
_journal_date_recd_electronic     2015-04-15
_journal_date_accepted     2015-05-04
_journal_name_full     'Acta Crystallographica, Section E'
_journal_year     2015
_journal_volume     71
_journal_issue      6
_journal_page_first     o401
_journal_page_last     o402
_journal_paper_category     HO
_journal_paper_doi     10.1107/S2056989015008658
_journal_coeditor_code     ZS2331
_publ_contact_author_name     'Hong Yan'
_publ_contact_author_address
;
Pingleyuan 100, Chaoyang District, Beijing 100124,
People's Republic of China
;
_publ_contact_author_email     'hongyan@bjut.edu.cn'
_publ_contact_author_fax     '86-010-67396642'
_publ_contact_author_phone     '86-010-67396642'
_publ_section_title
;
Crystal structure of dimethyl
2,5-bis[(diphenoxyphosphoryl)oxy]cyclohexa-1,4-diene-1,4-dicarboxylate
;
loop_
    _publ_author_name
    _publ_author_footnote
    _publ_author_address
    'Gao, Lei' .
;
College of Life Science and Bio-engineering, Beijing University of Technology,
Pingleyuan Street No. 100, Chaoyang District, Beijing 100124,
People's Republic of China
;
    'Ma, Zongshan' .
;
College of Life Science and Bio-engineering, Beijing University of Technology,
Pingleyuan Street No. 100, Chaoyang District, Beijing 100124,
People's Republic of China
;
    'Yan, Hong' .
;
College of Life Science and Bio-engineering, Beijing University of Technology,
Pingleyuan Street No. 100, Chaoyang District, Beijing 100124,
People's Republic of China
;
_publ_section_synopsis     .
