# Supplementary material for: Crystal structure of dimethyl 2,5-bis­[(di­phen­oxy­phosphor­yl)­oxy]cyclo­hexa-1,4-diene-1,4-di­carboxyl­ate
Source: Acta Crystallogr E Crystallogr Commun. 2015 May 13;71(Pt 6):o401–2. doi: 10.1107/S2056989015008658 (PMC4459327; doi:10.1107/S2056989015008658)
Supplement: Supplementary file 2 [file e-71-0o401-Isup2.hkl]

# 
# h,k,l, Fc-squared, Fo-squared, sigma(Fo-squared) and status flag 
# 
data_I
_shelx_title ' shelx in P2(1)/c' 
_shelx_refln_list_code          4 
_shelx_F_calc_maximum      172.88 
_exptl_crystal_F_000       720.00 
_reflns_d_resolution_high  0.7569 
 
loop_ 
 _symmetry_equiv_pos_as_xyz 
 'x, y, z' 
 '-x, y+1/2, -z+1/2' 
 '-x, -y, -z' 
 'x, -y-1/2, z-1/2' 
 
_cell_length_a    12.2720 
_cell_length_b    10.6289 
_cell_length_c    13.1739 
_cell_angle_alpha  90.000 
_cell_angle_beta  113.644 
_cell_angle_gamma  90.000 
 
_shelx_F_squared_multiplier     1.000 
 
loop_ 
 _refln_index_h 
 _refln_index_k 
 _refln_index_l 
 _refln_F_squared_calc 
 _refln_F_squared_meas 
 _refln_F_squared_sigma 
 _refln_observed_status 
   1   0   0     7621.29     7667.16    546.35 o 
   2   0   0      687.62      824.55     30.99 o 
   3   0   0     3488.38     3538.43    125.59 o 
   4   0   0      506.52      495.39     31.85 o 
   5   0   0       72.88       71.08      8.88 o 
   6   0   0       85.77       89.78     14.88 o 
   7   0   0      607.39      657.57     47.35 o 
   8   0   0     1511.17     1719.52    136.00 o 
   9   0   0     1197.41     1375.97    100.95 o 
  10   0   0      442.59      486.60     52.31 o 
  11   0   0      689.51      778.52     92.19 o 
  12   0   0        0.97        6.07     10.37 o 
  13   0   0      319.40      339.83     62.88 o 
  14   0   0       49.13       44.62     42.70 o 
   1   1   0     3968.25     4125.42    102.05 o 
   2   1   0      565.60      564.60     22.71 o 
   3   1   0     4339.79     4835.06    158.99 o 
   4   1   0     5380.80     5448.21    234.78 o 
   5   1   0       19.08       13.96      5.59 o 
   6   1   0       54.67       38.97      7.36 o 
   7   1   0      116.09      102.00     16.34 o 
   8   1   0      157.04      175.57     19.16 o 
   9   1   0        3.53       11.10      8.90 o 
  10   1   0      108.98      104.66     19.56 o 
  11   1   0       25.83       24.32     14.85 o 
  12   1   0      189.69      174.91     25.02 o 
  13   1   0        3.28        4.85      5.93 o 
  14   1   0        4.34        3.56      7.22 o 
   0   2   0       26.63       38.71      3.07 o 
   1   2   0     6598.45     6961.94    157.60 o 
   2   2   0     1626.19     1807.03     56.22 o 
   3   2   0     8182.10     8575.30    228.29 o 
   4   2   0       16.76       25.04      3.26 o 
   5   2   0        7.58        2.70      2.29 o 
   6   2   0      580.88      566.93     36.38 o 
   7   2   0      199.77      187.49     22.34 o 
   8   2   0      322.46      299.38     27.26 o 
   9   2   0      614.36      629.19     35.53 o 
  10   2   0      113.33      112.19     20.08 o 
  11   2   0      126.60      125.57     17.63 o 
  12   2   0      148.62      167.02     21.48 o 
  13   2   0      104.40      110.33     25.18 o 
  14   2   0      120.00      131.37     38.61 o 
   1   3   0     1801.28     2037.59     48.90 o 
   2   3   0      426.80      434.66     10.22 o 
   3   3   0        6.84       16.71      3.56 o 
   4   3   0     2156.09     2193.04     64.46 o 
   5   3   0      652.30      633.69     31.23 o 
   6   3   0       17.64       29.44     12.19 o 
   7   3   0      721.88      770.39     47.20 o 
   8   3   0      100.83       89.25     15.98 o 
   9   3   0       88.32       89.83     15.87 o 
  10   3   0        0.43        2.54      5.51 o 
  11   3   0        9.76       14.82     11.39 o 
  12   3   0       22.39       17.83     11.65 o 
  13   3   0       94.60       82.83     50.10 o 
  14   3   0        0.61        6.09      8.88 o 
   0   4   0      497.42      578.95     41.92 o 
   1   4   0      588.73      600.16     24.86 o 
   2   4   0     2005.34     2388.70     65.21 o 
   3   4   0     5901.96     6646.46    308.21 o 
   4   4   0     4565.40     4987.73    123.27 o 
   5   4   0     2298.78     2393.14    121.39 o 
   6   4   0     1165.11     1177.78     60.43 o 
   7   4   0       12.87       11.00      5.81 o 
   8   4   0      245.88      240.59     21.12 o 
   9   4   0      201.97      188.51     17.29 o 
  10   4   0      951.32      895.87     69.79 o 
  11   4   0       52.36       45.19     23.03 o 
  12   4   0      525.48      474.05     46.64 o 
  13   4   0       98.77       86.76     59.31 o 
  14   4   0       42.40       44.41     34.92 o 
   1   5   0       23.44       33.08      4.13 o 
   2   5   0      177.23      204.16     14.38 o 
   3   5   0      959.72     1060.91     28.22 o 
   4   5   0      787.86      863.14     29.48 o 
   5   5   0       31.05       25.62      4.18 o 
   6   5   0     1419.10     1582.03    117.48 o 
   7   5   0     1659.39     1713.73    141.86 o 
   8   5   0      411.14      390.86     32.72 o 
   9   5   0        1.41        2.21      4.06 o 
  10   5   0       79.61       59.71     35.71 o 
  11   5   0       33.45       41.19     25.87 o 
  12   5   0       27.19       17.55     13.93 o 
  13   5   0       22.00       29.16     26.26 o 
   0   6   0      501.08      601.93     45.59 o 
   1   6   0        0.03        1.45      1.35 o 
   2   6   0      246.91      272.11     21.08 o 
   3   6   0      481.53      467.78     26.43 o 
   4   6   0       39.44       47.51      8.95 o 
   5   6   0      575.00      613.82     45.81 o 
   6   6   0      344.63      371.00     31.58 o 
   7   6   0      153.19      159.30     25.88 o 
   8   6   0        6.01        4.33      4.47 o 
   9   6   0       12.73       16.49     11.61 o 
  10   6   0      259.93      253.09     32.66 o 
  11   6   0      328.63      333.10     36.79 o 
  12   6   0       47.79       46.62     38.39 o 
  13   6   0        0.36        1.90     10.68 o 
   1   7   0      730.75      674.51     40.60 o 
   2   7   0      637.48      592.61     43.38 o 
   3   7   0      116.09      110.35      6.37 o 
   4   7   0        3.36        4.14      3.84 o 
   5   7   0       88.89       93.51     26.39 o 
   6   7   0     1942.37     2284.60    149.92 o 
   7   7   0        0.38        2.30      9.27 o 
   8   7   0       25.80       29.79     16.66 o 
   9   7   0      185.43      165.06     42.06 o 
  10   7   0      492.37      532.23     54.08 o 
  11   7   0        2.90        2.21      7.62 o 
  12   7   0       61.36       35.71     42.42 o 
   0   8   0      115.07      110.78     33.31 o 
   1   8   0      175.33      172.99     21.97 o 
   2   8   0      241.08      210.12     25.65 o 
   3   8   0      269.23      245.71     27.29 o 
   4   8   0      503.32      567.06     45.14 o 
   5   8   0        1.46        3.03      6.38 o 
   6   8   0        7.81        9.73      7.00 o 
   7   8   0       47.45       42.17     24.01 o 
   8   8   0      216.73      219.99     30.54 o 
   9   8   0       14.89       14.39     11.51 o 
  10   8   0       28.82       30.78     24.18 o 
  11   8   0       27.45       20.42     21.05 o 
  12   8   0      128.79      120.73     48.65 o 
   1   9   0      306.62      281.26     24.62 o 
   2   9   0       23.99       44.46     27.21 o 
   3   9   0        1.07        2.63      6.10 o 
   4   9   0       52.47       47.77     28.06 o 
   5   9   0      259.86      307.20     34.15 o 
   6   9   0      220.46      260.40     37.02 o 
   7   9   0       66.35       70.55     26.07 o 
   8   9   0       26.77       39.61     33.84 o 
   9   9   0       22.59       30.52     19.98 o 
  10   9   0       67.61       55.19     46.58 o 
  11   9   0      571.64      619.47    126.08 o 
   0  10   0       21.50       22.82     19.11 o 
   1  10   0      157.70      136.18     23.92 o 
   2  10   0      188.99      185.21     20.22 o 
   3  10   0      129.44      124.46     16.77 o 
   4  10   0        1.46        2.74     11.52 o 
   5  10   0       99.95      127.26     21.17 o 
   6  10   0      710.31      776.76    101.48 o 
   7  10   0       16.60       10.18     14.95 o 
   8  10   0       16.60        9.76     10.96 o 
   9  10   0        0.35        5.70     11.64 o 
  10  10   0        4.11        7.58      9.38 o 
   1  11   0      142.11      145.97     39.66 o 
   2  11   0      238.08      231.41     32.46 o 
   3  11   0       62.43       79.88     40.95 o 
   4  11   0       10.90       14.85     12.37 o 
   5  11   0       17.26       15.89     12.63 o 
   6  11   0        5.63        5.75      7.74 o 
   7  11   0      207.05      257.66     45.85 o 
   8  11   0        1.58        4.48     12.26 o 
   9  11   0      190.96      229.39     68.42 o 
   0  12   0      100.57      280.10     64.23 o 
   1  12   0      102.83       77.21     37.70 o 
   2  12   0       98.81      109.76     26.71 o 
   3  12   0       42.08       58.62     26.64 o 
   4  12   0       59.64       48.73     44.73 o 
   5  12   0       11.19       13.32     18.81 o 
   6  12   0        7.15        9.58     11.63 o 
   7  12   0       28.76       36.47     32.75 o 
   3  13   0        0.71        0.69     15.60 o 
   4  13   0       10.72       16.86     29.84 o 
   5  13   0        8.94        9.63     11.82 o 
 -15   1   1       24.39       19.79     15.98 o 
 -14   1   1       10.69        8.61      8.89 o 
 -13   1   1        0.15        1.70      6.53 o 
 -12   1   1       31.26       30.04     14.60 o 
 -11   1   1       26.50       31.83     16.62 o 
 -10   1   1     1280.27     1435.73    106.43 o 
  -9   1   1      276.68      294.25     33.77 o 
  -8   1   1      113.29      109.38     12.09 o 
  -7   1   1      185.36      223.95     22.54 o 
  -6   1   1     1379.15     1482.72     78.18 o 
  -5   1   1      101.27      102.36      6.62 o 
  -4   1   1    10774.11    11574.09    561.04 o 
  -3   1   1    12976.92    13859.54    435.18 o 
  -2   1   1     2433.55     2449.79    102.71 o 
  -1   1   1     3380.63     3285.46    220.77 o 
   0   1   1      911.54      925.45     28.54 o 
   1   1   1     2705.20     2523.91    124.71 o 
   2   1   1     1375.97     1287.91     52.54 o 
   3   1   1       12.56       13.45      2.92 o 
   4   1   1     1336.34     1498.96     89.70 o 
   5   1   1       73.02       89.12      8.56 o 
   6   1   1        6.90       10.51      5.57 o 
   7   1   1      115.17      101.84     16.59 o 
   8   1   1      338.05      377.15     27.42 o 
   9   1   1      149.88      181.85     21.19 o 
  10   1   1      443.44      376.01     28.72 o 
  11   1   1        9.24        8.11      6.17 o 
  12   1   1      185.43      152.22     22.48 o 
  13   1   1      270.37      243.79     25.75 o 
  14   1   1       66.09       58.30     43.07 o 
 -15   2   1        9.65       10.79     21.12 o 
 -14   2   1       34.91       26.92     21.91 o 
 -13   2   1       10.42        6.06      7.64 o 
 -12   2   1       62.48       51.36     27.78 o 
 -11   2   1      428.48      388.97     32.69 o 
 -10   2   1      696.86      689.80     51.07 o 
  -9   2   1      402.69      420.78     34.31 o 
  -8   2   1      564.17      577.14     42.87 o 
  -7   2   1      342.58      352.60     19.20 o 
  -6   2   1       39.24       47.81      6.01 o 
  -5   2   1       33.44       33.76      6.56 o 
  -4   2   1     1790.38     2138.97     44.36 o 
  -3   2   1        4.21       12.75      3.16 o 
  -2   2   1     6074.39     5808.92    247.63 o 
  -1   2   1      307.68      356.76      9.14 o 
   0   2   1     3639.79     3547.50     96.63 o 
   1   2   1       92.44      107.39      5.90 o 
   2   2   1     1807.08     2016.92     78.37 o 
   3   2   1     2113.74     2204.42     78.09 o 
   4   2   1       56.88       57.25      5.05 o 
   5   2   1      211.47      203.87     12.45 o 
   6   2   1       64.65       82.48     12.13 o 
   7   2   1      365.81      348.62     24.72 o 
   8   2   1      121.24      102.28     19.21 o 
   9   2   1      432.64      409.44     33.85 o 
  10   2   1      603.33      618.73     45.60 o 
  11   2   1      986.48      940.51     75.04 o 
  12   2   1        5.95        3.55      7.91 o 
  13   2   1        0.01        2.23      7.53 o 
  14   2   1       89.68       70.72     55.05 o 
 -14   3   1       82.49       71.13     42.71 o 
 -13   3   1       30.53       20.55     15.72 o 
 -12   3   1        1.13        2.64      6.80 o 
 -11   3   1      519.02      491.25     38.32 o 
 -10   3   1      364.91      349.15     26.77 o 
  -9   3   1      120.39      134.85     18.35 o 
  -8   3   1      621.16      601.17     42.18 o 
  -7   3   1     2487.31     2388.18    224.32 o 
  -6   3   1       27.93       16.53      5.34 o 
  -5   3   1     2018.25     2338.66     89.56 o 
  -4   3   1      568.93      613.64     18.91 o 
  -3   3   1      190.90      197.87      6.83 o 
  -2   3   1       35.69       34.42      3.14 o 
  -1   3   1       92.36       91.02      4.34 o 
   0   3   1      305.54      345.14     10.18 o 
   1   3   1       89.19       66.40      3.77 o 
   2   3   1       11.17       22.47      3.86 o 
   3   3   1      160.21      157.45      7.75 o 
   4   3   1       25.77       25.18      3.99 o 
   5   3   1     1493.88     1715.91     84.24 o 
   6   3   1      497.80      496.12     31.12 o 
   7   3   1      362.24      328.51     28.53 o 
   8   3   1       39.95       48.90     18.82 o 
   9   3   1      300.83      306.25     25.61 o 
  10   3   1      749.10      690.38     56.63 o 
  11   3   1       49.66       35.26     18.95 o 
  12   3   1      162.99      146.69     21.22 o 
  13   3   1      102.52      111.70     42.78 o 
  14   3   1        1.57        5.87      9.13 o 
 -14   4   1      175.40      165.01     29.22 o 
 -13   4   1       47.14       32.64     25.52 o 
 -12   4   1     1122.06     1118.88     73.41 o 
 -11   4   1     1905.17     1810.36    145.34 o 
 -10   4   1      118.93      108.32     16.87 o 
  -9   4   1      335.63      301.01     22.42 o 
  -8   4   1      451.22      419.47     27.53 o 
  -7   4   1        0.34        2.69      4.13 o 
  -6   4   1       72.46       53.96      8.65 o 
  -5   4   1      615.98      648.30     18.38 o 
  -4   4   1      325.42      362.91     14.52 o 
  -3   4   1     3916.81     4100.06    187.85 o 
  -2   4   1     1464.68     1674.89     71.88 o 
  -1   4   1      195.37      227.68      8.80 o 
   0   4   1     1710.57     1854.75     69.70 o 
   1   4   1      232.37      280.40     10.20 o 
   2   4   1      160.73      184.57      9.67 o 
   3   4   1       35.03       52.06      6.17 o 
   4   4   1      275.46      346.75     17.02 o 
   5   4   1       90.65      111.01     14.05 o 
   6   4   1      279.97      248.99     17.80 o 
   7   4   1      154.83      129.72     17.63 o 
   8   4   1      465.77      418.96     27.56 o 
   9   4   1     1111.74     1014.53    125.05 o 
  10   4   1       60.01       47.43     23.79 o 
  11   4   1        4.27        2.99      7.39 o 
  12   4   1       95.83       86.02     48.04 o 
  13   4   1        1.13        3.95      7.79 o 
 -14   5   1       57.36       57.95     46.90 o 
 -13   5   1      282.45      260.77     47.49 o 
 -12   5   1      180.57      176.58     25.90 o 
 -11   5   1      191.80      186.59     27.90 o 
 -10   5   1      186.94      173.26     16.16 o 
  -9   5   1        8.27        5.69      4.62 o 
  -8   5   1      509.31      480.29     33.28 o 
  -7   5   1      589.56      600.62     32.94 o 
  -6   5   1      142.50      155.74     13.48 o 
  -5   5   1       90.06       84.80     10.56 o 
  -4   5   1      949.06      961.71     40.13 o 
  -3   5   1      368.82      437.02     15.82 o 
  -2   5   1       74.01       86.66      5.98 o 
  -1   5   1     2907.09     3717.33    175.10 o 
   0   5   1     2514.36     2639.16    137.56 o 
   1   5   1     1402.92     1365.40     65.57 o 
   2   5   1      286.28      302.54     15.75 o 
   3   5   1       43.71       42.68      7.25 o 
   4   5   1        0.10        5.10      4.21 o 
   5   5   1       29.31       54.61     20.12 o 
   6   5   1      187.75      205.97     23.62 o 
   7   5   1      383.93      396.29     24.03 o 
   8   5   1       30.70       26.41     12.92 o 
   9   5   1      655.67      676.16     50.34 o 
  10   5   1      518.94      537.00     53.02 o 
  11   5   1      175.75      169.85     27.60 o 
  12   5   1      163.26      141.80     23.32 o 
  13   5   1       72.21       58.59     47.72 o 
 -13   6   1       51.11       28.09     28.44 o 
 -12   6   1      152.33      148.67     39.12 o 
 -11   6   1       40.45       62.77     40.26 o 
 -10   6   1       24.29       22.90     14.94 o 
  -9   6   1     1070.16     1335.15     90.52 o 
  -8   6   1     1086.21     1094.44     82.85 o 
  -7   6   1       35.46       21.98      9.70 o 
  -6   6   1     3913.29     4274.38    205.44 o 
  -5   6   1     1684.35     1973.84    107.99 o 
  -4   6   1      368.37      360.90     15.13 o 
  -3   6   1     2272.08     2279.12     93.33 o 
  -2   6   1      980.62     1039.91     46.41 o 
  -1   6   1      213.61      229.10     15.53 o 
   0   6   1     1089.13     1163.33     43.65 o 
   1   6   1     1188.33     1305.17     88.91 o 
   2   6   1       29.22       32.65      6.69 o 
   3   6   1      766.42      760.62     35.75 o 
   4   6   1       78.82       76.85     14.61 o 
   5   6   1      144.23      140.56     27.56 o 
   6   6   1     2346.06     2588.91    116.82 o 
   7   6   1       18.79       25.97     14.97 o 
   8   6   1        1.16        3.56      6.54 o 
   9   6   1        0.23        3.56      8.99 o 
  10   6   1       46.52       39.28     26.40 o 
  11   6   1      207.46      232.53     38.33 o 
  12   6   1      380.52      418.56     67.23 o 
  13   6   1        8.56       12.77     34.27 o 
 -13   7   1      433.36      419.19     98.14 o 
 -12   7   1      117.69      126.76     33.05 o 
 -11   7   1       51.52       30.31     27.77 o 
 -10   7   1      145.94      148.16     21.33 o 
  -9   7   1      102.63      108.07     26.58 o 
  -8   7   1      231.04      268.75     25.67 o 
  -7   7   1      529.81      615.43     46.56 o 
  -6   7   1       24.42       21.54     19.74 o 
  -5   7   1      970.52     1037.79     55.35 o 
  -4   7   1        0.25        2.10      2.61 o 
  -3   7   1       40.08       47.55      5.27 o 
  -2   7   1       93.39       83.70      9.95 o 
  -1   7   1        3.80        8.82      4.14 o 
   0   7   1      275.76      266.30     20.90 o 
   1   7   1        5.29       13.09      6.45 o 
   2   7   1        2.18        3.68      2.26 o 
   3   7   1        1.84        5.36      5.00 o 
   4   7   1     1009.24     1021.90     84.36 o 
   5   7   1      864.75      970.82     57.81 o 
   6   7   1      548.20      594.83     52.67 o 
   7   7   1       10.54       13.01      8.10 o 
   8   7   1      168.54      198.99     25.63 o 
   9   7   1        4.32        5.71      9.20 o 
  10   7   1      294.53      328.13     33.99 o 
  11   7   1       91.46       74.65     55.50 o 
  12   7   1      123.88      117.93     42.38 o 
 -12   8   1       50.64       46.09     52.92 o 
 -11   8   1      352.32      405.05    107.63 o 
 -10   8   1       20.33       27.29     25.84 o 
  -9   8   1      371.18      407.08     55.12 o 
  -8   8   1      285.94      367.00     40.25 o 
  -7   8   1       41.09       56.69     25.53 o 
  -6   8   1     1218.35     1492.99     96.01 o 
  -5   8   1       68.13       62.46     11.13 o 
  -4   8   1      709.70      660.31     46.10 o 
  -3   8   1        4.23        3.12      2.46 o 
  -2   8   1        0.07        2.54      2.74 o 
  -1   8   1       18.43       13.25      6.59 o 
   0   8   1      283.92      307.49     28.69 o 
   1   8   1      497.63      444.58     48.64 o 
   2   8   1       36.87       30.77     12.87 o 
   3   8   1      328.16      370.76     34.01 o 
   4   8   1     2458.09     3107.64    213.21 o 
   5   8   1      741.48      861.18     65.54 o 
   6   8   1       15.39       28.37     19.41 o 
   7   8   1      693.88      812.19     75.36 o 
   8   8   1        9.09       15.05     10.64 o 
   9   8   1      364.26      417.13     41.17 o 
  10   8   1       79.66       98.22     30.85 o 
  11   8   1      109.14       81.77     55.36 o 
 -11   9   1       53.44       54.05     50.63 o 
 -10   9   1      487.82      600.78     94.00 o 
  -9   9   1       21.84       19.54     15.56 o 
  -8   9   1      130.11      165.19     30.95 o 
  -7   9   1      235.17      308.27     46.62 o 
  -6   9   1        0.80        1.88      6.75 o 
  -5   9   1     1310.08     1429.65     96.07 o 
  -4   9   1      198.01      189.52     21.46 o 
  -3   9   1      299.31      290.88     17.76 o 
  -2   9   1      156.14      146.75     15.58 o 
  -1   9   1        4.01        2.20      6.47 o 
   0   9   1      192.05      182.17     21.60 o 
   1   9   1       11.10       12.21      8.00 o 
   2   9   1      354.78      350.99     34.79 o 
   3   9   1      472.91      457.35     40.48 o 
   4   9   1      136.46      176.70     32.62 o 
   5   9   1      496.97      567.55     46.74 o 
   6   9   1        3.12        3.99      6.98 o 
   7   9   1      175.83      236.39     43.23 o 
   8   9   1      159.71      183.48     36.66 o 
   9   9   1        2.96        1.20     13.94 o 
  10   9   1        9.67       15.95     18.37 o 
 -10  10   1      127.37      130.09     51.36 o 
  -9  10   1      329.78      427.51     86.43 o 
  -8  10   1      126.45      168.22     40.31 o 
  -7  10   1      153.90      161.32     28.40 o 
  -6  10   1      593.73      746.78     95.65 o 
  -5  10   1      203.20      219.74     38.34 o 
  -4  10   1       19.90       12.16      9.72 o 
  -3  10   1     1088.15     1145.47     80.94 o 
  -2  10   1      210.00      238.20     25.55 o 
  -1  10   1     2088.71     2033.80     97.71 o 
   0  10   1     1144.20     1289.85     97.42 o 
   1  10   1       87.18       95.74     19.00 o 
   2  10   1      508.18      466.23     43.39 o 
   3  10   1      441.33      473.39     48.40 o 
   4  10   1      245.47      273.00     30.48 o 
   5  10   1      201.09      232.96     37.20 o 
   6  10   1       29.42       36.59     23.00 o 
   7  10   1       91.24       99.43     32.94 o 
   8  10   1      440.22      539.33     87.41 o 
   9  10   1      604.88      770.88    123.67 o 
  -9  11   1      348.40      400.38    109.33 o 
  -8  11   1        2.86        4.91     12.05 o 
  -7  11   1        0.04        4.82     15.52 o 
  -6  11   1        9.16        6.83     10.16 o 
  -5  11   1      198.23      240.38     31.98 o 
  -4  11   1       67.21       81.10     30.69 o 
  -3  11   1      181.84      211.71     34.09 o 
  -2  11   1     1806.24     2066.65    213.57 o 
  -1  11   1      543.12      464.18     49.56 o 
   0  11   1       43.95       48.90     36.81 o 
   1  11   1      344.57      370.57     49.56 o 
   2  11   1       27.07       37.68     29.63 o 
   3  11   1        1.04        2.15      6.60 o 
   4  11   1      179.31      236.75     35.82 o 
   5  11   1       25.99       29.08     22.25 o 
   6  11   1        9.00       11.67     14.41 o 
   7  11   1      275.13      318.38     54.77 o 
   8  11   1      519.20      606.40     96.72 o 
  -7  12   1       40.60       46.05     42.67 o 
  -6  12   1       37.66       33.05     27.64 o 
  -5  12   1       67.23       75.33     72.13 o 
  -4  12   1       28.02       24.07     27.84 o 
  -3  12   1      204.03      240.71     40.60 o 
  -2  12   1       11.69        9.50     18.65 o 
  -1  12   1      125.04      131.80    119.48 o 
   0  12   1      496.17      468.81     85.79 o 
   1  12   1       13.52       13.25     16.06 o 
   2  12   1        6.12       11.33     11.77 o 
   3  12   1       50.35       48.80     49.67 o 
   4  12   1        8.11        8.67     10.56 o 
   5  12   1      138.25      148.74     33.07 o 
   6  12   1      226.62      293.54     51.83 o 
   7  12   1      179.23      239.78     93.44 o 
  -5  13   1        0.10        1.89      8.98 o 
  -4  13   1       68.89       66.73     75.18 o 
  -3  13   1        0.87        3.43     15.18 o 
  -2  13   1      117.45      135.11     49.87 o 
   0  13   1       10.33        6.87     19.69 o 
   1  13   1      163.21      187.02     63.90 o 
   2  13   1       12.63        5.39     32.28 o 
   3  13   1       16.00       10.36     49.47 o 
   4  13   1       29.24       20.60     37.97 o 
   5  13   1      120.59      160.95     67.03 o 
 -15   0   2      352.62      416.64     69.98 o 
 -14   0   2      509.17      504.52     61.35 o 
 -13   0   2        0.07        2.58      8.09 o 
 -12   0   2        9.99       24.37     16.86 o 
 -11   0   2     2475.71     2553.33    232.70 o 
 -10   0   2      604.14      520.65     52.88 o 
  -9   0   2        7.76        4.85      6.28 o 
  -8   0   2      648.92      696.01     61.65 o 
  -7   0   2      476.98      556.27     41.83 o 
  -6   0   2       73.14       77.51     10.12 o 
  -5   0   2     4705.00     4916.92    341.97 o 
  -4   0   2      332.82      393.47     27.56 o 
  -3   0   2    29886.91    29921.20   1231.08 o 
  -2   0   2     5098.59     5515.21    224.86 o 
  -1   0   2      263.18      231.38      8.56 o 
   0   0   2     1849.39     1841.73    120.37 o 
   1   0   2     8011.18     7944.06    474.76 o 
   2   0   2       26.45       42.17      5.57 o 
   3   0   2     4787.23     4698.42    152.31 o 
   4   0   2      265.01      239.80     18.83 o 
   5   0   2     3206.07     3153.31    187.12 o 
   6   0   2     1630.48     1789.78    124.95 o 
   7   0   2     2165.98     2553.27    197.90 o 
   8   0   2      268.75      206.83     39.05 o 
   9   0   2     1560.26     1570.74    118.72 o 
  10   0   2      404.84      412.93     46.64 o 
  11   0   2       32.20       33.05     26.09 o 
  12   0   2       35.15       24.49     22.78 o 
  13   0   2      211.21      213.34     44.28 o 
  14   0   2      372.25      433.97    183.65 o 
 -15   1   2      141.19      149.91     27.06 o 
 -14   1   2       21.05       18.24     12.71 o 
 -13   1   2       56.54       67.01     33.66 o 
 -12   1   2       25.29       25.12     15.80 o 
 -11   1   2     1075.14     1077.68     71.56 o 
 -10   1   2      134.78      137.38     21.11 o 
  -9   1   2      234.07      183.59     27.31 o 
  -8   1   2       82.17       83.44     15.25 o 
  -7   1   2      101.91      114.81     13.22 o 
  -6   1   2      104.97       98.85      9.56 o 
  -5   1   2      110.80       85.99      7.26 o 
  -4   1   2     1920.04     2253.91     53.15 o 
  -3   1   2    10981.55    11660.99    356.22 o 
  -2   1   2    14984.18    14706.37    416.76 o 
  -1   1   2    18092.35    18634.56    541.71 o 
   0   1   2       41.83       33.69      3.09 o 
   1   1   2     8946.79     7529.32    548.64 o 
   2   1   2     4930.87     4774.61    154.40 o 
   3   1   2      351.53      348.84     13.99 o 
   4   1   2     1785.13     1727.29     78.44 o 
   5   1   2      421.56      341.30     17.14 o 
   6   1   2      629.28      664.45     34.41 o 
   7   1   2     4439.71     4693.03    247.95 o 
   8   1   2      201.78      156.25     25.17 o 
   9   1   2       25.22       26.10     13.21 o 
  10   1   2      682.64      652.02     47.90 o 
  11   1   2       29.27       18.66     10.48 o 
  12   1   2        5.41        4.02      6.12 o 
  13   1   2      107.97       84.95     37.75 o 
 -15   2   2        1.92        2.30      7.94 o 
 -14   2   2      322.40      346.14     43.89 o 
 -13   2   2       39.03       33.26     18.96 o 
 -12   2   2      215.90      190.68     22.49 o 
 -11   2   2      139.27      135.62     25.41 o 
 -10   2   2        0.91        2.70      6.89 o 
  -9   2   2       10.23       13.21      8.52 o 
  -8   2   2        8.91       15.94      9.10 o 
  -7   2   2      313.56      348.59     16.06 o 
  -6   2   2       27.44       17.27      6.52 o 
  -5   2   2     2094.22     2384.80     84.13 o 
  -4   2   2     1924.65     2251.66     80.65 o 
  -3   2   2      351.13      465.44     25.31 o 
  -2   2   2     5550.66     5909.91    220.32 o 
  -1   2   2      486.16      516.12     21.87 o 
   0   2   2     3748.18     3748.59    108.11 o 
   1   2   2     3401.62     3551.22    120.29 o 
   2   2   2      345.86      302.16     18.29 o 
   3   2   2     4983.77     5393.78    258.21 o 
   4   2   2     2301.38     2168.29    199.41 o 
   5   2   2      538.13      544.91     34.64 o 
   6   2   2     3882.40     4085.45    338.18 o 
   7   2   2       57.18       60.90     18.30 o 
   8   2   2      264.37      253.17     18.58 o 
   9   2   2      129.30      140.14     22.08 o 
  10   2   2      281.22      289.60     24.46 o 
  11   2   2      637.09      608.23     55.08 o 
  12   2   2       27.62       38.44     20.99 o 
  13   2   2       29.28       16.79     15.67 o 
 -15   3   2       13.14        6.53      8.00 o 
 -14   3   2      511.15      518.99     70.15 o 
 -13   3   2      634.78      607.97     53.92 o 
 -12   3   2       53.76       59.69     30.47 o 
 -11   3   2      120.90       92.60     41.03 o 
 -10   3   2      370.83      357.78     29.86 o 
  -9   3   2        0.02        2.79      5.71 o 
  -8   3   2        3.08        2.21      4.74 o 
  -7   3   2      109.89      104.43     12.43 o 
  -6   3   2      898.08      942.48     45.39 o 
  -5   3   2      222.64      250.69     12.68 o 
  -4   3   2     2194.29     2203.87     66.87 o 
  -3   3   2      596.74      645.34     43.42 o 
  -2   3   2       46.51       30.20      3.32 o 
  -1   3   2     1654.36     1711.49     56.49 o 
   0   3   2      209.38      203.16      7.51 o 
   1   3   2     2865.54     2910.10     96.31 o 
   2   3   2     6699.12     6910.49    300.49 o 
   3   3   2      312.60      314.47     13.56 o 
   4   3   2     4252.89     3836.38    339.10 o 
   5   3   2      709.09      765.41     41.51 o 
   6   3   2      181.55      158.20     18.28 o 
   7   3   2     1083.48      969.74     55.13 o 
   8   3   2      669.32      686.64     41.83 o 
   9   3   2      484.78      468.22     38.40 o 
  10   3   2      388.23      367.31     35.60 o 
  11   3   2      236.72      241.83     29.12 o 
  12   3   2      341.13      356.36     36.61 o 
  13   3   2       81.26       65.80     41.08 o 
 -14   4   2       14.51       14.15     18.05 o 
 -13   4   2      167.57      144.03     27.71 o 
 -12   4   2        1.89        1.80      6.49 o 
 -11   4   2        2.45        9.30      6.88 o 
 -10   4   2       68.15       55.44     22.40 o 
  -9   4   2      606.47      642.76     44.51 o 
  -8   4   2      230.77      235.98     29.27 o 
  -7   4   2       91.66       85.75      8.34 o 
  -6   4   2     2402.15     2615.56     77.00 o 
  -5   4   2     1661.97     1766.63     53.11 o 
  -4   4   2      673.02      697.10     23.56 o 
  -3   4   2      233.33      289.26     11.40 o 
  -2   4   2      845.66      795.56     36.56 o 
  -1   4   2     2458.03     2733.80    144.84 o 
   0   4   2      397.50      409.84     15.66 o 
   1   4   2     5866.02     6361.55    311.85 o 
   2   4   2     2211.63     2355.36    106.39 o 
   3   4   2     2988.36     3072.18     76.59 o 
   4   4   2        0.03        3.51      4.52 o 
   5   4   2     2335.36     2362.81    174.20 o 
   6   4   2      495.43      419.49     32.74 o 
   7   4   2       11.57       12.56      7.43 o 
   8   4   2      235.31      252.15     23.74 o 
   9   4   2      160.38      170.98     17.32 o 
  10   4   2       63.95       66.61     15.96 o 
  11   4   2       24.12       17.99     11.02 o 
  12   4   2       95.60       99.88     36.85 o 
  13   4   2       39.81       23.60     16.64 o 
 -14   5   2       47.30       51.02     42.32 o 
 -13   5   2      112.01      133.54     36.87 o 
 -12   5   2        1.91        4.48      8.00 o 
 -11   5   2       10.10       12.05      8.30 o 
 -10   5   2       11.11       13.74      8.01 o 
  -9   5   2        4.72        6.32      5.59 o 
  -8   5   2      152.70      179.00     15.38 o 
  -7   5   2      313.32      345.36     25.89 o 
  -6   5   2       58.63       51.21      5.91 o 
  -5   5   2      327.72      374.45     15.67 o 
  -4   5   2      861.60      836.19     24.46 o 
  -3   5   2      595.39      605.55     20.23 o 
  -2   5   2        3.19        2.86      1.73 o 
  -1   5   2      414.85      485.76     28.01 o 
   0   5   2      436.05      444.26     29.37 o 
   1   5   2     1824.11     1849.44     83.34 o 
   2   5   2      923.12      894.90     37.92 o 
   3   5   2       10.30       12.35      6.75 o 
   4   5   2     1705.88     1796.55     80.36 o 
   5   5   2     2465.58     2801.25    188.63 o 
   6   5   2       48.68       43.91      4.56 o 
   7   5   2      649.38      606.19     54.72 o 
   8   5   2      519.26      527.09     45.99 o 
   9   5   2      791.90      769.82     70.56 o 
  10   5   2      184.08      174.53     28.97 o 
  11   5   2        1.24        4.48      7.37 o 
  12   5   2      509.43      456.90     64.76 o 
  13   5   2      539.68      636.04    159.76 o 
 -14   6   2       60.29       34.44     53.59 o 
 -13   6   2       57.87       52.54     57.80 o 
 -12   6   2       23.68       30.01     24.00 o 
 -11   6   2        7.00       10.88     10.96 o 
 -10   6   2       69.04       76.83     16.50 o 
  -9   6   2      192.92      197.65     24.97 o 
  -8   6   2      468.59      549.43     38.39 o 
  -7   6   2      281.85      282.05     17.01 o 
  -6   6   2      917.17     1070.62    160.77 o 
  -5   6   2       46.11       45.40      6.78 o 
  -4   6   2      197.81      229.64     15.55 o 
  -3   6   2      181.37      173.86     15.58 o 
  -2   6   2     1154.48     1145.69     64.47 o 
  -1   6   2      443.56      435.68     20.52 o 
   0   6   2        5.37        8.11      4.25 o 
   1   6   2       36.20       18.45      7.09 o 
   2   6   2      484.73      613.25     37.94 o 
   3   6   2       35.95       43.99     13.76 o 
   4   6   2        3.91        6.12      6.94 o 
   5   6   2     2055.64     2256.41    120.15 o 
   6   6   2      260.92      258.85     27.24 o 
   7   6   2       29.84       25.29     16.73 o 
   8   6   2      145.00      145.01     31.73 o 
   9   6   2       81.87       90.81     51.43 o 
  10   6   2        1.52        5.18      9.97 o 
  11   6   2        9.55       12.05     13.58 o 
  12   6   2       98.85       93.69     33.70 o 
 -13   7   2      155.99      166.17     51.70 o 
 -12   7   2       58.70       45.76     37.66 o 
 -11   7   2       18.16       19.68     17.02 o 
 -10   7   2      160.50      188.09     35.43 o 
  -9   7   2       92.69       94.57     15.10 o 
  -8   7   2       51.07       46.68      9.24 o 
  -7   7   2      326.19      390.23     36.61 o 
  -6   7   2     1803.37     1789.11    129.05 o 
  -5   7   2     1294.60     1236.95     82.46 o 
  -4   7   2       41.27       42.14      6.03 o 
  -3   7   2      447.82      383.66     21.68 o 
  -2   7   2        6.81       11.65      6.01 o 
  -1   7   2      212.57      225.45     17.20 o 
   0   7   2        6.28       17.73      8.06 o 
   1   7   2        0.06        1.16      1.65 o 
   2   7   2      125.45      134.40     17.13 o 
   3   7   2        8.60        6.31      5.15 o 
   4   7   2      174.93      182.34     31.88 o 
   5   7   2       55.99       60.32     29.16 o 
   6   7   2      133.44      127.82     27.97 o 
   7   7   2       41.60       54.94     28.30 o 
   8   7   2       97.53       96.28     46.73 o 
   9   7   2       92.97       93.29     38.01 o 
  10   7   2       28.31       27.67     22.35 o 
  11   7   2       17.64       24.08     18.03 o 
  12   7   2       29.04        6.59     46.22 o 
 -12   8   2       90.26       84.35     36.46 o 
 -11   8   2        1.79        1.50     13.06 o 
 -10   8   2       69.47       71.17     26.27 o 
  -9   8   2      102.54      121.12     23.34 o 
  -8   8   2        5.99        4.66      8.10 o 
  -7   8   2       10.24       14.55     10.44 o 
  -6   8   2      232.60      267.38     60.29 o 
  -5   8   2      341.72      390.70     33.22 o 
  -4   8   2      207.36      184.48     12.11 o 
  -3   8   2     1086.67     1018.92     50.78 o 
  -2   8   2       54.20       47.76     10.08 o 
  -1   8   2       30.03       24.10     12.43 o 
   0   8   2        7.50        7.82      4.46 o 
   1   8   2       87.82       72.19     12.74 o 
   2   8   2       29.50       32.27     19.27 o 
   3   8   2       55.83       63.09     20.35 o 
   4   8   2       61.67       81.07     30.22 o 
   5   8   2        0.71        2.15     10.04 o 
   6   8   2        2.84        3.02      5.03 o 
   7   8   2        8.45       14.81     11.48 o 
   8   8   2      304.80      333.27     49.74 o 
   9   8   2      291.64      274.82     50.35 o 
  10   8   2       44.16       40.21     32.45 o 
  11   8   2       66.00       49.05     48.28 o 
 -11   9   2       63.68       45.78     55.86 o 
 -10   9   2        0.38        3.18     12.68 o 
  -9   9   2        1.30        3.95      5.37 o 
  -8   9   2        2.15        2.50      7.52 o 
  -7   9   2        9.50       10.87     10.78 o 
  -6   9   2       24.33       41.86     26.72 o 
  -5   9   2     1704.48     1845.88    188.40 o 
  -4   9   2        5.63        8.68      7.50 o 
  -3   9   2       29.84       43.81     24.66 o 
  -2   9   2      160.95      155.20     16.51 o 
  -1   9   2      119.76      112.41     15.36 o 
   0   9   2      580.61      577.70     43.52 o 
   1   9   2       22.21       21.46     16.07 o 
   2   9   2      143.28      130.39     25.19 o 
   3   9   2      322.99      362.68     34.05 o 
   4   9   2     1430.06     1683.47    111.84 o 
   5   9   2       32.62       28.73     16.74 o 
   6   9   2        0.10        3.17      8.83 o 
   7   9   2       71.12       66.34     38.37 o 
   8   9   2       38.84       35.59     24.03 o 
   9   9   2        6.88        6.14      9.74 o 
  10   9   2        3.24        0.78      9.66 o 
 -10  10   2       51.63       56.14     67.60 o 
  -9  10   2        1.83        5.19     15.73 o 
  -8  10   2       76.23       87.32     59.58 o 
  -7  10   2        1.46        4.28      6.34 o 
  -6  10   2       61.36      112.88     74.42 o 
  -5  10   2        0.47        1.92      7.24 o 
  -4  10   2       10.85       16.14     15.35 o 
  -3  10   2       92.37      173.06     91.32 o 
  -2  10   2      272.79      235.37     19.09 o 
  -1  10   2       64.34       68.70     13.38 o 
   0  10   2        1.60        6.65      7.84 o 
   1  10   2      195.24      186.83     22.44 o 
   2  10   2        2.07        4.40      9.14 o 
   3  10   2      255.90      249.33     34.50 o 
   4  10   2      353.88      432.25     48.71 o 
   5  10   2        9.13       14.70     15.10 o 
   6  10   2      105.15      106.97     57.15 o 
   7  10   2        0.77        3.01      9.92 o 
   8  10   2       90.80      102.49     40.67 o 
   9  10   2       77.49      108.06     48.41 o 
  -9  11   2       16.92       14.17     25.88 o 
  -8  11   2       31.42       24.54     27.66 o 
  -7  11   2        9.79       20.74     21.01 o 
  -6  11   2       16.16       12.70     16.84 o 
  -5  11   2      174.70      218.61     76.62 o 
  -4  11   2       48.93       32.47     24.62 o 
  -3  11   2       10.43       21.05     19.71 o 
  -2  11   2       39.69      295.61    337.79 o 
  -1  11   2      112.28      120.59     43.68 o 
   0  11   2       91.37       80.77     18.83 o 
   1  11   2      254.69      216.74     31.76 o 
   2  11   2       29.34       23.04     21.17 o 
   3  11   2        0.00        2.64      8.77 o 
   4  11   2       13.07       16.33     18.73 o 
   5  11   2       85.94       90.48     28.62 o 
   6  11   2      231.36      283.81     51.74 o 
   7  11   2      242.88      308.03     57.41 o 
   8  11   2       92.51      110.17     69.42 o 
  -8  12   2        0.20        6.00     11.56 o 
  -7  12   2      142.56      139.11     36.42 o 
  -6  12   2       50.63       48.83     49.96 o 
  -5  12   2        1.65        5.07     10.29 o 
  -4  12   2       76.33       65.32     54.75 o 
  -3  12   2      108.73      161.22     51.36 o 
  -2  12   2      301.59      287.27     81.18 o 
  -1  12   2       11.52       12.66     16.99 o 
   0  12   2       87.01      179.39     87.87 o 
   1  12   2      181.21      165.94     41.40 o 
   2  12   2        7.76        9.39     10.10 o 
   3  12   2        1.56        0.91      8.54 o 
   4  12   2       37.11       46.85     62.64 o 
   5  12   2       14.28       14.87     21.85 o 
   6  12   2       11.34       14.77     23.18 o 
  -5  13   2       28.01       25.66     24.69 o 
  -4  13   2       99.64      149.02     59.47 o 
  -3  13   2        7.92       12.74     19.48 o 
  -2  13   2       61.01      106.57     34.75 o 
  -1  13   2      139.64      149.34     45.37 o 
   0  13   2        0.44        2.71     14.30 o 
   1  13   2      227.98      249.66     80.79 o 
   2  13   2      203.55      261.70     83.08 o 
   3  13   2      104.68      131.95     51.49 o 
   4  13   2       13.85       17.13     54.68 o 
 -15   1   3       65.74       56.93     37.52 o 
 -14   1   3        4.78        3.26      6.82 o 
 -13   1   3        1.25        5.37      7.96 o 
 -12   1   3        7.30       10.27      7.53 o 
 -11   1   3      300.57      384.02     72.43 o 
 -10   1   3      144.61      128.67     26.60 o 
  -9   1   3       20.42       20.10     12.10 o 
  -8   1   3       26.96       45.08     24.45 o 
  -7   1   3      133.28      143.74     11.36 o 
  -6   1   3      131.20      129.65     10.03 o 
  -5   1   3       58.18       74.06      7.25 o 
  -4   1   3     1385.69     1502.52     62.75 o 
  -3   1   3    12429.76    11424.07    402.55 o 
  -2   1   3     1362.85     1307.69     41.16 o 
  -1   1   3    12781.21    12226.97    318.62 o 
   0   1   3     5519.92     5442.50    220.17 o 
   1   1   3    18219.31    18140.68    777.43 o 
   2   1   3        1.13        2.12      1.75 o 
   3   1   3        4.49        1.94      1.80 o 
   4   1   3      652.03      695.45     31.16 o 
   5   1   3        4.75        8.88      4.59 o 
   6   1   3        3.32       10.40      6.05 o 
   7   1   3      328.41      271.76     34.69 o 
   8   1   3      304.12      293.04     26.56 o 
   9   1   3       36.26       35.13     18.01 o 
  10   1   3      555.08      515.52     42.25 o 
  11   1   3        6.03        5.14      7.13 o 
  12   1   3       19.67       13.81      8.71 o 
  13   1   3       16.46       11.88      9.95 o 
 -15   2   3      104.21       73.85     23.86 o 
 -14   2   3       58.52       41.42     27.53 o 
 -13   2   3       30.01       26.95     14.17 o 
 -12   2   3      479.57      440.21     42.98 o 
 -11   2   3       17.13       26.71     13.66 o 
 -10   2   3      491.10      473.06     29.67 o 
  -9   2   3      126.19      105.95     18.06 o 
  -8   2   3      558.39      525.58     34.99 o 
  -7   2   3     6167.73     6926.18    205.72 o 
  -6   2   3     1741.24     1818.43     76.32 o 
  -5   2   3      696.87      695.18     22.48 o 
  -4   2   3      100.32      104.06      6.75 o 
  -3   2   3    10711.61     9845.00    713.41 o 
  -2   2   3       22.90       23.06      2.57 o 
  -1   2   3     1725.23     1757.29     60.22 o 
   0   2   3     3279.19     3316.65     81.31 o 
   1   2   3       56.40       59.62      5.08 o 
   2   2   3     2839.52     2963.35    170.29 o 
   3   2   3     1585.92     1846.68     96.94 o 
   4   2   3        0.26        1.60      1.77 o 
   5   2   3      513.94      507.35     29.58 o 
   6   2   3       48.76       47.36     12.32 o 
   7   2   3       40.77       25.54     10.52 o 
   8   2   3      761.06      703.25     46.86 o 
   9   2   3      222.92      194.11     24.24 o 
  10   2   3      416.82      397.87     38.69 o 
  11   2   3       38.87       37.94     21.13 o 
  12   2   3      136.93      117.93     52.13 o 
  13   2   3        8.70        5.80     10.70 o 
 -15   3   3        5.27        8.16     13.01 o 
 -14   3   3      144.13      119.11     25.25 o 
 -13   3   3      249.68      252.98     29.22 o 
 -12   3   3      270.93      256.82     27.09 o 
 -11   3   3      458.24      393.07     31.50 o 
 -10   3   3      210.59      246.66     29.63 o 
  -9   3   3       97.02       88.82     20.74 o 
  -8   3   3       78.38       69.94     11.26 o 
  -7   3   3      609.67      628.35     49.00 o 
  -6   3   3        4.12        5.51      3.59 o 
  -5   3   3     1944.65     1854.67     97.08 o 
  -4   3   3     5732.09     6309.20    291.25 o 
  -3   3   3      319.88      350.03     13.58 o 
  -2   3   3     1927.60     2129.06     75.02 o 
  -1   3   3     4880.50     4356.60    201.05 o 
   0   3   3      569.00      626.98     17.20 o 
   1   3   3     1173.74     1238.22     44.77 o 
   2   3   3       25.62       31.26      4.10 o 
   3   3   3      396.86      349.36     42.81 o 
   4   3   3      368.91      392.59     28.86 o 
   5   3   3      295.99      278.82     24.40 o 
   6   3   3       83.73       72.64     11.18 o 
   7   3   3      189.90      157.13     15.00 o 
   8   3   3        0.36        2.11      6.08 o 
   9   3   3        9.51        5.65      5.75 o 
  10   3   3      139.67      128.36     24.32 o 
  11   3   3       41.70       43.07     24.39 o 
  12   3   3        0.28        1.68      8.72 o 
  13   3   3      127.51      116.77     31.24 o 
 -15   4   3       62.45       56.09     57.30 o 
 -14   4   3       73.00       44.09     37.96 o 
 -13   4   3        1.85        3.84      5.66 o 
 -12   4   3       15.81       19.71      9.60 o 
 -11   4   3      128.98       95.90     15.19 o 
 -10   4   3      187.43      154.05     21.75 o 
  -9   4   3      659.46      789.02     49.92 o 
  -8   4   3     1498.83     1458.18     72.04 o 
  -7   4   3       58.40       67.55      6.55 o 
  -6   4   3      529.19      505.16     22.10 o 
  -5   4   3     3052.27     3158.10    220.92 o 
  -4   4   3      196.42      202.86     15.48 o 
  -3   4   3        7.41        5.86      3.29 o 
  -2   4   3      173.68      150.92      6.74 o 
  -1   4   3        6.88        8.33      2.74 o 
   0   4   3      167.59      174.50      7.71 o 
   1   4   3      405.45      412.26     17.76 o 
   2   4   3     2362.06     2164.43    175.29 o 
   3   4   3     1531.90     1654.89     53.61 o 
   4   4   3      751.09      815.33     44.44 o 
   5   4   3       44.51       45.73      9.67 o 
   6   4   3       22.57       19.46      9.72 o 
   7   4   3      210.41      192.87     16.26 o 
   8   4   3       60.71       57.75     32.42 o 
   9   4   3      165.93      149.54     24.43 o 
  10   4   3       88.69      105.75     43.13 o 
  11   4   3        1.84        4.78      6.59 o 
  12   4   3       24.38       20.81     15.40 o 
 -14   5   3      148.36      183.06     56.06 o 
 -13   5   3      140.00      148.84     35.06 o 
 -12   5   3        6.84       11.69      8.32 o 
 -11   5   3        1.05        2.27      5.06 o 
 -10   5   3      469.25      474.83     38.77 o 
  -9   5   3        1.06        4.33      4.73 o 
  -8   5   3     1832.01     1841.33     66.17 o 
  -7   5   3     1337.60     1299.77     72.67 o 
  -6   5   3        9.79       12.05      6.31 o 
  -5   5   3     2194.30     2064.27    219.96 o 
  -4   5   3     2840.03     3015.15     37.89 o 
  -3   5   3        0.63        1.94      2.78 o 
  -2   5   3     1240.10     1169.12     35.52 o 
  -1   5   3       32.13       49.27      5.76 o 
   0   5   3      478.35      538.67     28.75 o 
   1   5   3      134.34      100.80      6.75 o 
   2   5   3       98.54       95.30     16.65 o 
   3   5   3        8.30        5.79      5.61 o 
   4   5   3     1038.80     1144.75     82.56 o 
   5   5   3        4.86        4.94      6.75 o 
   6   5   3       45.04       63.78     30.90 o 
   7   5   3      323.12      298.19     31.65 o 
   8   5   3       16.84       16.31     11.42 o 
   9   5   3       24.69       24.40     16.09 o 
  10   5   3       27.64       35.99     22.98 o 
  11   5   3       69.49       79.53     43.52 o 
  12   5   3      157.60      139.11     43.65 o 
 -14   6   3      126.06      144.28     42.83 o 
 -13   6   3      119.71      101.65     54.09 o 
 -12   6   3       80.80       58.86     43.98 o 
 -11   6   3      273.30      280.44     41.83 o 
 -10   6   3      684.15      623.46     58.13 o 
  -9   6   3      809.31      834.66     52.31 o 
  -8   6   3     1610.24     1796.62    103.98 o 
  -7   6   3      458.57      435.11     25.35 o 
  -6   6   3     1097.32     1112.01     50.29 o 
  -5   6   3     1059.36     1037.71     64.27 o 
  -4   6   3       63.12       58.39     10.17 o 
  -3   6   3      165.69      129.43     13.48 o 
  -2   6   3       77.34       73.79      7.65 o 
  -1   6   3       21.89       20.00      8.89 o 
   0   6   3     1081.22     1057.67     39.60 o 
   1   6   3       42.69       42.12      4.84 o 
   2   6   3     1044.88     1106.68     61.87 o 
   3   6   3     1077.18     1116.57     87.83 o 
   4   6   3      194.03      186.47     39.12 o 
   5   6   3      147.95      151.45     38.32 o 
   6   6   3      207.56      224.68     32.16 o 
   7   6   3      543.89      513.79     45.74 o 
   8   6   3       88.55       71.29     30.77 o 
   9   6   3       56.37       53.42     27.78 o 
  10   6   3       55.82       62.36     41.49 o 
  11   6   3      319.79      314.94     52.49 o 
  12   6   3      214.78      241.80     64.66 o 
 -13   7   3       12.84       15.91     22.33 o 
 -12   7   3      102.34      109.87     34.26 o 
 -11   7   3       84.46       85.77     24.11 o 
 -10   7   3      538.44      556.62     82.45 o 
  -9   7   3       17.43       31.23     21.61 o 
  -8   7   3       93.01      103.37     15.95 o 
  -7   7   3     1840.70     1831.55    100.68 o 
  -6   7   3       76.19      116.69     60.02 o 
  -5   7   3     2214.21     2138.78    111.73 o 
  -4   7   3     1994.64     1842.00     76.73 o 
  -3   7   3      223.51      202.02     12.29 o 
  -2   7   3      518.14      483.34     31.67 o 
  -1   7   3      954.71      912.43     52.16 o 
   0   7   3        9.53        5.99      3.68 o 
   1   7   3      782.11      731.05     47.19 o 
   2   7   3      226.05      221.59     42.01 o 
   3   7   3      568.86      565.94     55.45 o 
   4   7   3     1335.76     1584.17     79.66 o 
   5   7   3      334.10      359.11     35.09 o 
   6   7   3       11.85       19.51     13.98 o 
   7   7   3       49.08       80.87     32.50 o 
   8   7   3      192.93      208.95     43.08 o 
   9   7   3      300.79      313.13     43.15 o 
  10   7   3      209.37      257.77     40.69 o 
  11   7   3      112.68      116.75     46.90 o 
 -13   8   3       47.96       38.99     54.32 o 
 -12   8   3        0.03        4.74     11.32 o 
 -11   8   3      422.01      402.00     67.10 o 
 -10   8   3       13.64       13.75     15.34 o 
  -9   8   3       44.35       47.02     33.35 o 
  -8   8   3       47.37       86.60     24.17 o 
  -7   8   3      205.87      196.47     30.60 o 
  -6   8   3     1820.93     1917.14    122.58 o 
  -5   8   3        8.67        9.49      7.31 o 
  -4   8   3      747.51      655.90     31.95 o 
  -3   8   3      933.22      818.95     32.24 o 
  -2   8   3      819.68      735.52     38.40 o 
  -1   8   3      120.50      102.50     13.67 o 
   0   8   3        3.19        3.11      3.01 o 
   1   8   3        3.22        3.57      4.00 o 
   2   8   3      387.77      391.44     35.48 o 
   3   8   3      523.51      539.52     45.59 o 
   4   8   3      285.84      304.98     29.48 o 
   5   8   3      421.53      488.49     45.40 o 
   6   8   3        0.06        6.71     11.76 o 
   7   8   3      507.30      591.71     60.76 o 
   8   8   3       76.94       50.68     26.17 o 
   9   8   3      233.71      278.79     39.25 o 
  10   8   3       26.58       22.47     19.30 o 
 -12   9   3       43.40       30.66     39.93 o 
 -11   9   3        9.06       10.01     20.11 o 
 -10   9   3      317.55      347.58     58.37 o 
  -9   9   3      315.38      352.55     77.87 o 
  -8   9   3      264.48      283.61     69.18 o 
  -7   9   3      551.65      635.34     70.83 o 
  -6   9   3        8.87        7.30      9.34 o 
  -5   9   3       88.29      194.70    119.82 o 
  -4   9   3       21.40       37.69     13.66 o 
  -3   9   3      126.70      121.03     12.12 o 
  -2   9   3     1649.64     1681.81    110.34 o 
  -1   9   3      951.81      938.69     66.79 o 
   0   9   3      405.95      388.99     32.04 o 
   1   9   3     1848.35     1888.00    174.70 o 
   2   9   3     1299.33     1293.93     99.56 o 
   3   9   3       86.40       91.07     25.86 o 
   4   9   3       44.98       50.17     24.43 o 
   5   9   3      102.86      136.09     33.82 o 
   6   9   3      211.07      261.79     62.53 o 
   7   9   3       20.03       32.34     21.11 o 
   8   9   3      204.15      277.38     41.97 o 
   9   9   3        0.21        2.82      9.58 o 
 -11  10   3      305.64      271.41     82.27 o 
 -10  10   3      160.57      153.51     59.45 o 
  -9  10   3      320.75      357.83     57.06 o 
  -8  10   3      166.11      151.21     69.29 o 
  -7  10   3       50.00       52.05     48.60 o 
  -6  10   3      187.95      276.71     55.35 o 
  -5  10   3      497.34      563.21     59.97 o 
  -4  10   3      755.65      776.22     65.97 o 
  -3  10   3     1260.64     1172.07     78.47 o 
  -2  10   3       40.96       58.67     19.30 o 
  -1  10   3      339.94      358.68     30.23 o 
   0  10   3      269.56      265.40     30.28 o 
   1  10   3        4.09        2.58      9.75 o 
   2  10   3      259.66      240.48     34.64 o 
   3  10   3       13.04        7.76      7.91 o 
   4  10   3      113.31      114.78     56.78 o 
   5  10   3      164.21      208.49     34.68 o 
   6  10   3      556.67      736.87    101.06 o 
   7  10   3      310.33      402.45     67.72 o 
   8  10   3        2.28        8.96     12.67 o 
  -9  11   3       55.91       51.85     64.62 o 
  -8  11   3      139.03      127.64     39.83 o 
  -7  11   3      374.10      498.67     71.65 o 
  -6  11   3       25.41       33.85     31.60 o 
  -5  11   3      424.76      543.62     65.81 o 
  -4  11   3      114.17      139.02     29.10 o 
  -3  11   3       65.42       56.06     39.31 o 
  -2  11   3      587.94      562.66     82.72 o 
  -1  11   3       94.22      115.61     24.76 o 
   0  11   3        0.04        1.80      6.73 o 
   1  11   3      497.11      496.63     68.76 o 
   2  11   3       23.87       27.17     27.83 o 
   3  11   3        3.70        4.27      6.56 o 
   4  11   3       27.34       26.89     24.22 o 
   5  11   3       19.28       23.22     37.77 o 
   6  11   3       40.71       47.77     65.70 o 
   7  11   3      577.42      735.96    116.05 o 
  -8  12   3      314.73      264.02     99.88 o 
  -7  12   3        0.07        2.91     14.52 o 
  -6  12   3       10.12       13.76     13.47 o 
  -5  12   3        8.07       18.09     21.88 o 
  -4  12   3      203.09      203.06     37.65 o 
  -3  12   3      193.53      189.31     70.37 o 
  -2  12   3       53.23       78.76     68.58 o 
  -1  12   3      364.38      348.80     70.42 o 
   0  12   3      132.22      127.38     31.66 o 
   1  12   3        2.11        4.69     12.02 o 
   2  12   3       51.62       51.96     73.41 o 
   3  12   3      278.54      313.25     65.97 o 
   4  12   3      108.83      140.19     46.30 o 
   5  12   3       27.28        8.10     11.27 o 
   6  12   3      405.66      469.92    118.68 o 
  -5  13   3        4.99        8.22     22.49 o 
  -4  13   3      361.02      394.77    116.26 o 
  -3  13   3       36.97       30.95     39.90 o 
  -2  13   3      432.32      462.43    157.36 o 
  -1  13   3      127.71      142.74     38.51 o 
   0  13   3       26.39       11.31     15.32 o 
   1  13   3       84.01      105.90     40.89 o 
   2  13   3       23.86       17.74     64.71 o 
   3  13   3        9.07        9.67     34.90 o 
 -15   0   4       74.04       68.40     61.49 o 
 -14   0   4      630.59      615.14     89.18 o 
 -13   0   4       10.86        8.04      8.27 o 
 -12   0   4     1319.53     1243.79    146.21 o 
 -11   0   4     1199.50     1259.71    121.23 o 
 -10   0   4      311.88      284.90     35.18 o 
  -9   0   4      892.98      801.00     83.31 o 
  -8   0   4      409.61      328.60     30.85 o 
  -7   0   4       77.22       65.84     21.78 o 
  -6   0   4       26.93       31.63     12.59 o 
  -5   0   4     3730.51     3757.67    248.94 o 
  -4   0   4     2510.47     2756.69    110.56 o 
  -3   0   4      215.35      148.87      9.11 o 
  -2   0   4     1709.98     1476.40     46.23 o 
  -1   0   4     5620.82     5159.23    186.76 o 
   0   0   4     2822.58     3067.43    181.07 o 
   1   0   4      339.42      284.78     14.45 o 
   2   0   4       17.19       23.72      7.63 o 
   3   0   4      508.74      590.20     44.45 o 
   4   0   4      196.37      170.42     27.57 o 
   5   0   4      731.63      701.37     80.00 o 
   6   0   4     2394.97     2514.11    196.01 o 
   7   0   4      179.74      149.12     31.15 o 
   8   0   4      602.94      535.18     51.11 o 
   9   0   4      578.86      575.05     56.37 o 
  10   0   4        0.48        3.17     10.97 o 
  11   0   4      114.13       89.36     30.68 o 
  12   0   4       65.85       53.33     49.38 o 
 -15   1   4      265.70      277.44     38.24 o 
 -14   1   4       99.95       83.04     34.46 o 
 -13   1   4      693.78      794.53     68.42 o 
 -12   1   4      223.51      221.03     26.93 o 
 -11   1   4      865.33      897.67     64.64 o 
 -10   1   4      647.51      640.57     42.47 o 
  -9   1   4      249.23      206.52     24.16 o 
  -8   1   4      596.35      557.11     32.28 o 
  -7   1   4        2.78        2.46      3.77 o 
  -6   1   4      103.43      115.60     25.47 o 
  -5   1   4       63.36       56.60      6.94 o 
  -4   1   4      877.02      808.04     21.48 o 
  -3   1   4      557.22      467.75     16.05 o 
  -2   1   4       40.46       31.49      3.08 o 
  -1   1   4     2113.32     1862.29     33.04 o 
   0   1   4      649.00      630.02     15.67 o 
   1   1   4      104.51       80.03      7.06 o 
   2   1   4     4232.66     4179.24    165.10 o 
   3   1   4       61.45       47.70      9.10 o 
   4   1   4     2347.35     2333.98    141.39 o 
   5   1   4     2111.83     2045.81    117.01 o 
   6   1   4      141.76      141.02     14.82 o 
   7   1   4     1934.66     1642.53    210.51 o 
   8   1   4     1305.47     1317.81     73.17 o 
   9   1   4        7.20        8.44      7.37 o 
  10   1   4     1845.04     2005.60    168.51 o 
  11   1   4      243.37      227.78     31.66 o 
  12   1   4      143.92      109.98     24.64 o 
 -15   2   4      453.70      448.82     61.24 o 
 -14   2   4      187.96      179.22     24.66 o 
 -13   2   4        5.91        6.91      6.70 o 
 -12   2   4      659.77      734.99     61.11 o 
 -11   2   4      388.09      363.56     35.93 o 
 -10   2   4      495.98      543.88     36.10 o 
  -9   2   4      123.95      122.06     19.59 o 
  -8   2   4       10.50       18.23      9.60 o 
  -7   2   4      923.82      846.89     38.08 o 
  -6   2   4     5506.73     5690.49    243.63 o 
  -5   2   4      219.97      248.78     13.95 o 
  -4   2   4     2047.72     1943.16     49.07 o 
  -3   2   4      199.59      235.62      8.65 o 
  -2   2   4     1384.56     1401.30     27.49 o 
  -1   2   4       22.45       34.43      3.85 o 
   0   2   4     2827.28     2696.98     75.74 o 
   1   2   4      483.10      469.04     18.57 o 
   2   2   4      203.16      233.63     13.16 o 
   3   2   4     1544.68     1277.60    138.97 o 
   4   2   4      154.52      125.09     15.54 o 
   5   2   4      570.88      545.21     37.88 o 
   6   2   4     2970.49     2852.96    134.48 o 
   7   2   4      187.94      152.14     25.80 o 
   8   2   4      629.95      633.45     44.63 o 
   9   2   4      674.84      663.20     61.96 o 
  10   2   4       12.11        9.61      7.82 o 
  11   2   4      468.58      430.61     57.16 o 
  12   2   4       12.80       15.70     11.51 o 
 -15   3   4      666.48      701.33    117.08 o 
 -14   3   4       16.97       12.77     11.81 o 
 -13   3   4       73.29       91.04     15.98 o 
 -12   3   4       62.96      123.39     28.99 o 
 -11   3   4        0.12       29.28     28.49 o 
 -10   3   4        2.27        5.53      7.60 o 
  -9   3   4      362.96      390.38     32.26 o 
  -8   3   4     1281.48     1298.06     74.86 o 
  -7   3   4     3887.45     4054.51    220.95 o 
  -6   3   4     1711.77     1815.58     68.26 o 
  -5   3   4      705.80      649.51     27.72 o 
  -4   3   4     2151.22     2218.07    140.27 o 
  -3   3   4      176.19      152.86     13.46 o 
  -2   3   4       60.31       49.33      4.72 o 
  -1   3   4      918.70      840.32     25.45 o 
   0   3   4     1205.39     1276.31     34.63 o 
   1   3   4      844.03      803.19     32.79 o 
   2   3   4     1333.14     1215.91     34.27 o 
   3   3   4        5.63        4.58      4.41 o 
   4   3   4     1084.94     1065.00     66.11 o 
   5   3   4     2795.48     2583.43    233.90 o 
   6   3   4      199.26      205.30     27.60 o 
   7   3   4     1735.80     1820.76    105.50 o 
   8   3   4      388.48      423.36     38.89 o 
   9   3   4      115.92      140.41     44.96 o 
  10   3   4        0.11        2.28      8.49 o 
  11   3   4      182.51      188.84     34.65 o 
  12   3   4      357.19      336.88     49.82 o 
 -15   4   4      105.02      121.85     51.51 o 
 -14   4   4      206.87      222.84     43.92 o 
 -13   4   4       50.44       47.31     34.62 o 
 -12   4   4       54.33       66.14     30.97 o 
 -11   4   4      249.17      244.47     20.80 o 
 -10   4   4       45.36       55.48     15.48 o 
  -9   4   4      667.50      637.95     55.44 o 
  -8   4   4       99.22      111.12     16.55 o 
  -7   4   4      572.86      537.07     32.56 o 
  -6   4   4     1020.86      923.91     97.13 o 
  -5   4   4      187.04      222.79     13.25 o 
  -4   4   4     1476.66     1554.38     49.58 o 
  -3   4   4        0.10        2.00      3.41 o 
  -2   4   4      141.92      148.01      8.23 o 
  -1   4   4        9.17        6.45      3.63 o 
   0   4   4      898.67      739.40     26.71 o 
   1   4   4        1.21       14.18      8.47 o 
   2   4   4      797.71      840.88     44.45 o 
   3   4   4     3005.31     2871.10    234.84 o 
   4   4   4      450.92      417.04     32.78 o 
   5   4   4       11.08       14.07      7.85 o 
   6   4   4       22.52       31.87     13.90 o 
   7   4   4       80.01       79.15     24.66 o 
   8   4   4       10.34       12.97      9.61 o 
   9   4   4        2.38        3.92      7.44 o 
  10   4   4       51.01       52.84     25.75 o 
  11   4   4     1102.27     1142.54     65.20 o 
  12   4   4      310.86      275.16     52.52 o 
 -14   5   4       32.95       53.24     25.39 o 
 -13   5   4      256.69      229.22     42.53 o 
 -12   5   4        0.13        5.70      6.09 o 
 -11   5   4       10.64       21.09     11.66 o 
 -10   5   4      648.09      647.24     44.14 o 
  -9   5   4       28.29       20.87     10.09 o 
  -8   5   4      234.16      290.44     62.37 o 
  -7   5   4      246.65      274.07     28.79 o 
  -6   5   4       50.40       57.63      8.46 o 
  -5   5   4      196.89      183.46     25.02 o 
  -4   5   4        0.79        1.52      1.63 o 
  -3   5   4      234.86      210.07     10.27 o 
  -2   5   4      247.01      240.88     12.55 o 
  -1   5   4        2.23        1.72      1.82 o 
   0   5   4     1982.43     1803.87     57.10 o 
   1   5   4      867.46      732.04     30.16 o 
   2   5   4      497.01      488.92     28.66 o 
   3   5   4      132.46      141.19     20.57 o 
   4   5   4      231.00      250.67     31.31 o 
   5   5   4      313.79      317.16     19.80 o 
   6   5   4       61.90       62.56     10.72 o 
   7   5   4      186.46      216.57     33.98 o 
   8   5   4      624.67      663.53     71.08 o 
   9   5   4       14.19       15.53     12.51 o 
  10   5   4      397.09      430.25     57.79 o 
  11   5   4      223.93      245.36     54.04 o 
 -14   6   4       15.34       21.61     19.84 o 
 -13   6   4       19.29       10.29     17.06 o 
 -12   6   4       59.58       54.89     44.12 o 
 -11   6   4      199.12      210.06     30.50 o 
 -10   6   4      304.07      405.94     48.29 o 
  -9   6   4      432.45      571.41     49.45 o 
  -8   6   4       23.06       68.91     65.69 o 
  -7   6   4      558.68      616.03     35.44 o 
  -6   6   4      471.63      529.27     37.45 o 
  -5   6   4        1.89        1.46      2.57 o 
  -4   6   4      516.20      504.63     22.71 o 
  -3   6   4      322.79      331.55     31.85 o 
  -2   6   4      108.43       79.88      9.51 o 
  -1   6   4      271.19      252.11     12.98 o 
   0   6   4        3.93        1.93      1.79 o 
   1   6   4      967.88      840.26     40.47 o 
   2   6   4      250.58      220.13     27.16 o 
   3   6   4      951.52     1022.38     74.63 o 
   4   6   4     1098.64     1187.29     68.97 o 
   5   6   4      185.49      185.77     26.07 o 
   6   6   4      917.25      926.40     78.90 o 
   7   6   4      275.63      343.48     39.55 o 
   8   6   4      123.81      128.00     30.91 o 
   9   6   4       58.65       68.71     40.28 o 
  10   6   4        7.16        8.26     10.52 o 
  11   6   4      177.77      176.77     33.16 o 
 -13   7   4       14.17       27.05     41.90 o 
 -12   7   4        7.48        2.80     12.68 o 
 -11   7   4      206.65      212.88     40.47 o 
 -10   7   4       67.22      129.42     53.86 o 
  -9   7   4        0.08        1.70      4.48 o 
  -8   7   4      440.09      492.18     39.04 o 
  -7   7   4       48.95      172.52    119.03 o 
  -6   7   4     1116.81     1133.41     57.08 o 
  -5   7   4      508.10      526.82     66.23 o 
  -4   7   4      368.00      360.83     23.93 o 
  -3   7   4     1088.38     1027.98     73.86 o 
  -2   7   4        0.11        1.57      2.21 o 
  -1   7   4      902.40      799.70     43.19 o 
   0   7   4      277.52      221.39     14.78 o 
   1   7   4      924.29      905.61     53.62 o 
   2   7   4      105.59       93.45     23.45 o 
   3   7   4       24.98       25.28     20.13 o 
   4   7   4      266.67      332.65     33.13 o 
   5   7   4      656.31      689.46     56.64 o 
   6   7   4      111.46      122.65     56.47 o 
   7   7   4       65.61       81.58     38.67 o 
   8   7   4       35.45       22.50     17.44 o 
   9   7   4       27.07       22.56     16.19 o 
  10   7   4        8.88        9.85      8.91 o 
 -13   8   4       68.03       55.36     77.63 o 
 -12   8   4       92.28       59.67     78.48 o 
 -11   8   4        3.27        3.48     16.02 o 
 -10   8   4       81.38       62.57     43.36 o 
  -9   8   4       67.10       60.41     49.83 o 
  -8   8   4      411.73      417.58     51.65 o 
  -7   8   4      451.03      430.10     35.90 o 
  -6   8   4       52.52      120.58    124.83 o 
  -5   8   4       32.57       33.26      9.63 o 
  -4   8   4      197.08      187.08     13.12 o 
  -3   8   4       79.20       74.29     14.95 o 
  -2   8   4       70.04       54.42     10.17 o 
  -1   8   4      296.03      270.43     15.25 o 
   0   8   4     1041.36      951.80     42.02 o 
   1   8   4      720.05      657.39     35.91 o 
   2   8   4      423.17      363.03     38.59 o 
   3   8   4      278.29      240.54     36.12 o 
   4   8   4      347.73      381.78     43.86 o 
   5   8   4        0.00        1.59      6.15 o 
   6   8   4      140.14      142.65     62.62 o 
   7   8   4       74.94       88.58     46.38 o 
   8   8   4       99.94       85.06     59.27 o 
   9   8   4        2.00        3.50      8.20 o 
  10   8   4        1.39        2.61      7.07 o 
 -12   9   4      114.14      102.62    116.64 o 
 -11   9   4       15.91       21.86     24.90 o 
 -10   9   4        1.61        3.74     16.11 o 
  -9   9   4        8.93       11.91     14.33 o 
  -8   9   4       88.15       75.55    113.31 o 
  -7   9   4      187.51      252.64     72.74 o 
  -6   9   4      160.50      155.78     15.89 o 
  -5   9   4        3.94        9.37      9.22 o 
  -4   9   4      391.41      341.92     29.64 o 
  -3   9   4        0.40        2.66      3.42 o 
  -2   9   4       32.23       37.46      8.99 o 
  -1   9   4       70.41       55.65     13.75 o 
   0   9   4      649.21      548.28     39.22 o 
   1   9   4      447.53      460.46     51.21 o 
   2   9   4      266.56      296.22     33.62 o 
   3   9   4       14.10       33.29     20.44 o 
   4   9   4       32.86       49.12     27.63 o 
   5   9   4      285.20      306.58     46.52 o 
   6   9   4      334.02      378.58     39.59 o 
   7   9   4       68.61       73.43     37.90 o 
   8   9   4       19.36       26.02     22.76 o 
   9   9   4        1.31        4.64     10.73 o 
 -11  10   4      127.83      147.97     80.02 o 
 -10  10   4        4.86        8.49     14.90 o 
  -9  10   4        2.85        6.08     11.43 o 
  -8  10   4        0.11        6.58     13.97 o 
  -7  10   4       19.30       23.03     27.64 o 
  -6  10   4        3.68       29.00     36.47 o 
  -5  10   4      288.78      312.97     51.33 o 
  -4  10   4       32.23       66.63     55.17 o 
  -3  10   4      409.64      467.86    173.33 o 
  -2  10   4       12.28       11.01     11.41 o 
  -1  10   4        0.29        2.73      3.99 o 
   0  10   4        5.70        5.29      7.39 o 
   1  10   4       46.90       51.88     33.07 o 
   2  10   4      418.24      385.11     46.79 o 
   3  10   4       47.40       45.04     33.72 o 
   4  10   4        6.22        6.08      7.74 o 
   5  10   4      231.37      278.93     48.85 o 
   6  10   4      140.90      190.53     37.34 o 
   7  10   4        1.97        7.47     15.46 o 
   8  10   4        2.80        5.88     14.07 o 
  -9  11   4        2.03        7.64     16.88 o 
  -8  11   4        5.50        1.79     17.36 o 
  -7  11   4        3.18        7.51     18.12 o 
  -6  11   4        2.10        5.16     10.34 o 
  -5  11   4       44.63       92.87     67.04 o 
  -4  11   4       11.86       19.49     28.52 o 
  -3  11   4       52.29       51.16     39.01 o 
  -2  11   4       84.75      153.40    120.70 o 
  -1  11   4      171.27      173.19     38.04 o 
   0  11   4      334.78      299.77     54.48 o 
   1  11   4      146.23      124.48     21.43 o 
   2  11   4       95.17      105.35     21.22 o 
   3  11   4        1.84        3.67      6.30 o 
   4  11   4      241.04      286.85     43.21 o 
   5  11   4       54.55       69.09     57.02 o 
   6  11   4        6.47       39.69     46.09 o 
   7  11   4        1.27        3.18     12.36 o 
  -8  12   4        1.36        1.68     20.19 o 
  -7  12   4      139.98      120.19     30.01 o 
  -6  12   4      282.02      308.52     67.29 o 
  -5  12   4      165.78      179.90     41.25 o 
  -4  12   4        5.09       23.37     35.55 o 
  -3  12   4      121.57      172.39     58.60 o 
  -2  12   4       46.20       36.43     52.01 o 
  -1  12   4        1.40       -0.54     14.12 o 
   0  12   4       27.26       22.10     29.85 o 
   1  12   4      107.45      124.60     29.18 o 
   2  12   4       12.65        6.50     20.93 o 
   3  12   4       24.91       25.09     43.53 o 
   4  12   4       27.02       22.75     44.07 o 
   5  12   4       71.74       60.85     30.92 o 
  -5  13   4      147.71      152.73     78.53 o 
  -4  13   4      213.33      384.11    116.98 o 
  -3  13   4       21.99       24.75     47.61 o 
  -2  13   4      423.39      560.06    116.80 o 
  -1  13   4      316.06      345.60     77.02 o 
   0  13   4       44.59       27.03     66.49 o 
   1  13   4       24.66       36.34     99.46 o 
   2  13   4        0.30        7.83     24.45 o 
 -16   1   5        0.72        3.39     10.12 o 
 -15   1   5       70.05       52.69     46.40 o 
 -14   1   5       75.00       68.47     30.45 o 
 -13   1   5      153.10      240.56     56.93 o 
 -12   1   5      137.29      185.85     28.72 o 
 -11   1   5      544.39      737.25     54.19 o 
 -10   1   5      485.61      557.28     59.58 o 
  -9   1   5     1167.44     1166.76     75.04 o 
  -8   1   5       83.02       89.16     17.43 o 
  -7   1   5       34.60       21.91     11.39 o 
  -6   1   5      133.58      118.36     11.49 o 
  -5   1   5      180.48      154.94     10.36 o 
  -4   1   5     1073.35      999.22     28.90 o 
  -3   1   5      110.20      103.45      6.01 o 
  -2   1   5      363.28      352.97     11.69 o 
  -1   1   5     1569.90     1543.81     41.43 o 
   0   1   5      502.67      546.95     18.90 o 
   1   1   5       37.25       34.86      6.78 o 
   2   1   5     1736.77     1798.88     79.38 o 
   3   1   5        4.72        4.03      3.52 o 
   4   1   5       86.53       97.10     19.40 o 
   5   1   5       96.02      103.48     14.96 o 
   6   1   5      145.64      123.44     25.08 o 
   7   1   5      529.13      454.71     37.06 o 
   8   1   5        5.20        6.19      7.22 o 
   9   1   5       51.24       51.45     25.69 o 
  10   1   5      516.40      420.27     47.63 o 
  11   1   5       37.74       25.73     19.95 o 
  12   1   5       60.09       40.12     39.52 o 
 -15   2   5       30.57       23.59     34.90 o 
 -14   2   5        0.04        3.18      6.54 o 
 -13   2   5       72.90       79.74     31.95 o 
 -12   2   5      178.78      278.91     44.46 o 
 -11   2   5        9.06       28.28     18.09 o 
 -10   2   5     1142.19     1105.89     60.66 o 
  -9   2   5      502.11      483.14     39.86 o 
  -8   2   5      127.46      123.18     13.74 o 
  -7   2   5      160.23      136.89     19.99 o 
  -6   2   5     6805.25     6812.00    240.51 o 
  -5   2   5      410.84      396.88     12.65 o 
  -4   2   5      852.45      804.47     36.20 o 
  -3   2   5     1477.47     1316.29     37.16 o 
  -2   2   5       28.62       22.74      2.96 o 
  -1   2   5       95.19      100.69      5.86 o 
   0   2   5      211.91      211.47     12.06 o 
   1   2   5       58.01       56.70      6.82 o 
   2   2   5      371.51      363.13     16.60 o 
   3   2   5      651.63      616.42     38.09 o 
   4   2   5       48.65       46.89     10.76 o 
   5   2   5      517.03      483.29     40.45 o 
   6   2   5      126.37      126.96     29.70 o 
   7   2   5     1235.91     1290.04     78.10 o 
   8   2   5       94.89       67.62     28.97 o 
   9   2   5       16.91       17.26     12.60 o 
  10   2   5       71.74       78.25     39.63 o 
  11   2   5      465.27      447.95     60.01 o 
  12   2   5       26.69       17.86     21.59 o 
 -15   3   5       45.40       32.47     41.88 o 
 -14   3   5      151.95      141.41     19.85 o 
 -13   3   5        1.72        4.51      8.05 o 
 -12   3   5       36.78       37.23     20.75 o 
 -11   3   5      365.19      337.45     28.29 o 
 -10   3   5     1211.56     1262.05     82.13 o 
  -9   3   5      989.35      884.11     44.17 o 
  -8   3   5       63.16       43.93     14.93 o 
  -7   3   5        7.31        7.70      5.08 o 
  -6   3   5      814.10      781.13     29.19 o 
  -5   3   5     1242.68     1257.69     47.90 o 
  -4   3   5     1985.36     1993.03     92.19 o 
  -3   3   5      152.05      160.66      9.32 o 
  -2   3   5     5771.01     6163.09    247.77 o 
  -1   3   5     4880.91     5911.52    349.96 o 
   0   3   5     2052.24     2177.12     75.31 o 
   1   3   5     2353.27     2611.24     55.48 o 
   2   3   5      124.83       91.80      8.57 o 
   3   3   5        0.98        5.53      4.70 o 
   4   3   5       27.46       48.02     22.29 o 
   5   3   5        4.02        5.32      3.80 o 
   6   3   5      437.50      426.37     30.51 o 
   7   3   5       69.22       46.34     22.62 o 
   8   3   5      275.67      293.22     45.89 o 
   9   3   5      204.70      184.75     29.62 o 
  10   3   5        3.60        4.00      9.45 o 
  11   3   5      193.45      158.31     38.48 o 
  12   3   5      107.44      110.17     40.05 o 
 -15   4   5       49.89       43.78     23.50 o 
 -14   4   5        0.82       10.46     13.14 o 
 -13   4   5       24.61       20.76     16.08 o 
 -12   4   5       26.45       19.90     14.40 o 
 -11   4   5      187.27      178.58     18.01 o 
 -10   4   5      360.13      337.78     27.05 o 
  -9   4   5        2.46       17.98     30.65 o 
  -8   4   5       14.96       13.01      6.62 o 
  -7   4   5      158.03      144.24     12.12 o 
  -6   4   5      137.36      122.89     19.28 o 
  -5   4   5     1063.57     1123.74     51.71 o 
  -4   4   5      487.63      453.15     25.12 o 
  -3   4   5      869.18      863.36     34.47 o 
  -2   4   5     1092.20     1141.48     43.26 o 
  -1   4   5      317.50      301.61     14.90 o 
   0   4   5        4.23        2.93      2.78 o 
   1   4   5      202.94      189.54     23.33 o 
   2   4   5      694.17      671.88     56.88 o 
   3   4   5      449.20      413.31     28.87 o 
   4   4   5      269.00      231.24     28.88 o 
   5   4   5      120.67       80.18     18.33 o 
   6   4   5      603.92      571.09     40.81 o 
   7   4   5       15.54       13.39     11.21 o 
   8   4   5       13.99       17.81     12.60 o 
   9   4   5      111.23      122.20     53.50 o 
  10   4   5      228.79      208.70     43.31 o 
  11   4   5      577.60      591.68     78.96 o 
 -15   5   5        1.75        6.20     23.22 o 
 -14   5   5        7.97       10.47     13.58 o 
 -13   5   5      167.31      156.66     28.27 o 
 -12   5   5       25.65       21.04     14.41 o 
 -11   5   5       59.35       68.63     14.31 o 
 -10   5   5      225.25      310.70     51.58 o 
  -9   5   5        0.90        1.01      4.04 o 
  -8   5   5        8.46       12.17      6.04 o 
  -7   5   5     1138.81     1131.13     62.54 o 
  -6   5   5      818.69      756.93     58.40 o 
  -5   5   5       61.69       54.13     10.44 o 
  -4   5   5      877.35      820.46     46.43 o 
  -3   5   5      631.35      587.82     66.51 o 
  -2   5   5       33.60       26.22      3.27 o 
  -1   5   5     4296.88     4189.84    145.88 o 
   0   5   5      959.38      990.93     36.56 o 
   1   5   5      897.92      793.93     48.13 o 
   2   5   5      463.23      433.27     36.29 o 
   3   5   5      548.65      553.76     36.23 o 
   4   5   5       45.61       35.96      6.79 o 
   5   5   5      855.32      791.41     81.93 o 
   6   5   5        5.64        6.43      5.68 o 
   7   5   5       50.96       59.47     29.95 o 
   8   5   5       10.71       18.32     11.38 o 
   9   5   5        0.58        4.18      9.92 o 
  10   5   5      138.17      150.41     31.92 o 
  11   5   5      169.94      151.12     43.48 o 
 -14   6   5       21.44       18.19     23.53 o 
 -13   6   5       62.50       48.22     67.97 o 
 -12   6   5        9.08       13.51     19.75 o 
 -11   6   5      271.95      271.72     33.87 o 
 -10   6   5       97.60      144.63     31.32 o 
  -9   6   5      935.35      973.05     93.76 o 
  -8   6   5       24.03       27.19     18.27 o 
  -7   6   5      318.59      313.35     23.75 o 
  -6   6   5       25.23       38.27     28.26 o 
  -5   6   5     1448.81     1427.65    100.48 o 
  -4   6   5       54.48       54.85     30.53 o 
  -3   6   5      860.05      857.63     61.54 o 
  -2   6   5      557.79      499.08     27.75 o 
  -1   6   5      148.79      136.88     10.49 o 
   0   6   5     2489.13     2291.09    117.30 o 
   1   6   5      106.21      108.46     16.80 o 
   2   6   5      790.18      682.57     53.71 o 
   3   6   5      171.65      171.22     26.60 o 
   4   6   5      194.04      168.67     26.89 o 
   5   6   5      272.99      288.91     42.30 o 
   6   6   5      106.93      109.78     26.14 o 
   7   6   5       82.45       76.86     34.10 o 
   8   6   5      133.18      178.79     45.19 o 
   9   6   5      210.31      216.47     29.58 o 
  10   6   5        0.13        5.32      9.53 o 
 -13   7   5      104.54       95.18     36.03 o 
 -12   7   5      373.41      362.20     57.65 o 
 -11   7   5      118.85      126.84     69.10 o 
 -10   7   5      156.11      145.30     25.69 o 
  -9   7   5      190.64      194.41     18.36 o 
  -8   7   5      715.74      734.28     82.04 o 
  -7   7   5     2994.85     3266.63    213.69 o 
  -6   7   5      117.22      164.67     64.48 o 
  -5   7   5      194.90      180.84     26.23 o 
  -4   7   5     2038.72     2104.04    116.52 o 
  -3   7   5     1688.42     1643.47    104.09 o 
  -2   7   5      251.65      224.89     30.85 o 
  -1   7   5      141.38      117.06     14.88 o 
   0   7   5      197.28      150.87     21.30 o 
   1   7   5     2988.52     2896.75     87.74 o 
   2   7   5     2531.74     2318.72    178.52 o 
   3   7   5       71.64       67.33     39.49 o 
   4   7   5      529.98      597.70     59.55 o 
   5   7   5        1.13        5.60     10.51 o 
   6   7   5       35.93       42.92     31.00 o 
   7   7   5       31.46       22.47     15.43 o 
   8   7   5       20.23       21.69     17.78 o 
   9   7   5       16.46       19.50     12.28 o 
  10   7   5       29.03       27.98     16.36 o 
 -13   8   5       58.66       28.92     53.91 o 
 -12   8   5        0.25        2.29     12.63 o 
 -11   8   5      111.44      130.76     43.12 o 
 -10   8   5       94.54       97.45     37.99 o 
  -9   8   5       26.75       35.23     28.77 o 
  -8   8   5      389.72      441.88     53.10 o 
  -7   8   5      115.81      129.64     36.16 o 
  -6   8   5     1456.31     1341.17     85.63 o 
  -5   8   5       54.29       47.90     30.64 o 
  -4   8   5      368.06      312.53     26.71 o 
  -3   8   5     1044.48     1028.17     58.27 o 
  -2   8   5      104.65       85.89     14.47 o 
  -1   8   5      566.76      465.77     21.99 o 
   0   8   5     1577.12     1338.82     85.49 o 
   1   8   5      601.22      550.86     49.70 o 
   2   8   5      638.82      613.95     54.33 o 
   3   8   5     1049.61     1107.89     91.07 o 
   4   8   5       41.68       46.82     29.80 o 
   5   8   5      196.51      194.61     35.46 o 
   6   8   5       69.34       90.82     59.70 o 
   7   8   5       87.51       90.23     32.80 o 
   8   8   5      233.83      264.45     49.04 o 
   9   8   5       82.38       88.25     41.65 o 
 -12   9   5      282.78      261.39     80.39 o 
 -11   9   5        4.69        9.78     16.29 o 
 -10   9   5      512.93      531.36     81.79 o 
  -9   9   5      338.44      344.23     51.82 o 
  -8   9   5        0.02       -2.91     15.31 o 
  -7   9   5      264.43      282.90     39.59 o 
  -6   9   5      477.72      471.85     54.00 o 
  -5   9   5      120.26      130.97     17.14 o 
  -4   9   5      871.71      807.10     59.00 o 
  -3   9   5      176.45      172.32     31.61 o 
  -2   9   5      108.65       93.58     15.77 o 
  -1   9   5      910.59      692.82    171.17 o 
   0   9   5      177.39      140.91     34.45 o 
   1   9   5      515.26      487.40     45.38 o 
   2   9   5       27.18       28.18     17.71 o 
   3   9   5      200.98      182.12     27.53 o 
   4   9   5      845.35     1058.08    111.25 o 
   5   9   5       79.92      131.50     27.84 o 
   6   9   5        3.69        3.06     10.48 o 
   7   9   5      352.01      414.77     76.73 o 
   8   9   5      278.87      294.22     60.66 o 
 -11  10   5      109.98      134.08     62.73 o 
 -10  10   5       45.75       48.36     37.08 o 
  -9  10   5       83.93       88.41     31.75 o 
  -8  10   5      338.85      372.52     72.03 o 
  -7  10   5       64.29       56.93     43.90 o 
  -6  10   5       60.87       61.78     57.32 o 
  -5  10   5       72.82      101.28     34.84 o 
  -4  10   5      466.68      474.83     49.89 o 
  -3  10   5      514.68      556.41     68.25 o 
  -2  10   5       17.19       17.21     14.40 o 
  -1  10   5       91.87       85.95     59.99 o 
   0  10   5      587.68      626.88     67.38 o 
   1  10   5        8.97        2.61      5.75 o 
   2  10   5        3.38        5.16      8.99 o 
   3  10   5       15.94       35.15     29.74 o 
   4  10   5       57.00       54.18     41.59 o 
   5  10   5      602.40      838.32     74.24 o 
   6  10   5      167.46      208.05     43.39 o 
   7  10   5        0.17        2.54     13.48 o 
  -9  11   5       32.27       31.37     48.50 o 
  -8  11   5       52.38       36.00     44.63 o 
  -7  11   5       45.17       48.23     67.47 o 
  -6  11   5      112.52      128.35     27.21 o 
  -5  11   5       18.63       21.43     26.68 o 
  -4  11   5      393.30      415.28     36.74 o 
  -3  11   5       14.70       15.58     15.06 o 
  -2  11   5      479.28      488.43     65.10 o 
  -1  11   5      176.49      169.65     33.94 o 
   0  11   5        0.72        0.66     16.82 o 
   1  11   5      109.87      114.84     27.86 o 
   2  11   5       23.89       32.62     26.92 o 
   3  11   5      105.34      115.50     24.79 o 
   4  11   5      366.73      483.91     77.92 o 
   5  11   5      541.68      677.32    106.35 o 
   6  11   5       30.84       32.22     40.82 o 
  -8  12   5       75.57       79.49     33.60 o 
  -7  12   5      110.30      123.46     46.28 o 
  -6  12   5        1.63        0.84      8.04 o 
  -5  12   5      323.59      326.77     94.04 o 
  -4  12   5       59.03       63.30     86.96 o 
  -3  12   5      220.22      214.80     45.73 o 
  -2  12   5      225.73      219.42     45.52 o 
  -1  12   5       63.02       51.06     73.71 o 
   0  12   5      108.58      129.91     30.90 o 
   1  12   5      139.80      143.61     34.10 o 
   2  12   5       74.31       43.03     74.79 o 
   3  12   5       26.42       21.68     47.16 o 
   4  12   5        0.12       28.37     84.04 o 
  -5  13   5      165.65      231.92    101.39 o 
  -4  13   5      124.65      184.77    104.49 o 
  -3  13   5       20.69       20.40     34.57 o 
  -2  13   5        6.29        7.12     12.83 o 
  -1  13   5       17.69       14.26     18.95 o 
   0  13   5      245.34      267.30     74.44 o 
   1  13   5      198.95      226.43     64.06 o 
 -16   0   6        0.10        2.17      8.76 o 
 -15   0   6      217.75      207.65     44.73 o 
 -14   0   6      309.57      379.08     74.38 o 
 -13   0   6       81.02       96.01     60.10 o 
 -12   0   6     1492.83     1431.44    136.94 o 
 -11   0   6       40.45       50.59     33.78 o 
 -10   0   6      662.14      621.70     54.15 o 
  -9   0   6      888.40      929.89     93.56 o 
  -8   0   6      758.24      843.86     96.52 o 
  -7   0   6       56.80       61.77     36.90 o 
  -6   0   6     1535.69     1520.97     85.70 o 
  -5   0   6       25.32       34.07      8.95 o 
  -4   0   6     2262.15     2114.03     81.43 o 
  -3   0   6      219.42      190.49     14.38 o 
  -2   0   6     2865.25     2869.05    101.91 o 
  -1   0   6     5320.19     5054.87    187.87 o 
   0   0   6     6739.32     7259.93    269.27 o 
   1   0   6     4051.34     4279.34    108.52 o 
   2   0   6      351.36      313.65     33.39 o 
   3   0   6     1288.21     1276.27     83.67 o 
   4   0   6      129.62      116.02     21.60 o 
   5   0   6      404.79      323.68     44.81 o 
   6   0   6     2912.43     3376.49    347.32 o 
   7   0   6       54.73       52.97     37.81 o 
   8   0   6      485.08      492.23     79.78 o 
   9   0   6      833.82      881.58     79.16 o 
  10   0   6       96.85       81.25     76.86 o 
  11   0   6       14.09       12.35     18.23 o 
 -16   1   6      258.44      249.55     42.40 o 
 -15   1   6       50.80       53.09     25.53 o 
 -14   1   6      287.69      247.45     34.20 o 
 -13   1   6     1728.72     1763.34     80.53 o 
 -12   1   6      815.27      778.87     65.52 o 
 -11   1   6       35.14       73.09     29.42 o 
 -10   1   6      448.45      484.44     49.18 o 
  -9   1   6     1209.98     1256.76     87.76 o 
  -8   1   6      204.25      199.84     23.69 o 
  -7   1   6      405.93      363.08     20.98 o 
  -6   1   6      586.12      539.90     19.43 o 
  -5   1   6      199.47      174.93     10.00 o 
  -4   1   6      579.43      513.66     17.53 o 
  -3   1   6       66.37       70.21      5.68 o 
  -2   1   6      280.39      263.27     11.09 o 
  -1   1   6      197.78      169.67     10.07 o 
   0   1   6       74.48       89.37      8.58 o 
   1   1   6     2139.00     2245.44    110.92 o 
   2   1   6      192.02      171.00     24.82 o 
   3   1   6        8.19       12.95      9.12 o 
   4   1   6       95.56       84.34     13.99 o 
   5   1   6     1332.44     1340.68     79.74 o 
   6   1   6        4.07        5.18      8.70 o 
   7   1   6     1321.12     1291.03     87.09 o 
   8   1   6      883.32      847.47     85.59 o 
   9   1   6        4.34        5.83      9.45 o 
  10   1   6       16.50       18.72     20.77 o 
  11   1   6        6.74       19.26     17.29 o 
 -15   2   6      190.01      201.92     32.14 o 
 -14   2   6      198.39      179.40     26.99 o 
 -13   2   6       90.60      100.31     44.24 o 
 -12   2   6      125.42      154.41     18.32 o 
 -11   2   6      354.52      330.52     26.77 o 
 -10   2   6       18.59       61.12     49.51 o 
  -9   2   6      751.25      692.63     43.80 o 
  -8   2   6      898.88      763.72     47.29 o 
  -7   2   6      387.97      367.76     20.28 o 
  -6   2   6     1300.98     1201.04     43.85 o 
  -5   2   6      282.20      236.44      9.78 o 
  -4   2   6      975.10      944.11     28.29 o 
  -3   2   6      424.61      400.23     15.20 o 
  -2   2   6     1047.27     1028.28     29.58 o 
  -1   2   6      107.84      131.58      8.53 o 
   0   2   6      810.44      779.75     22.34 o 
   1   2   6      341.71      393.49     19.42 o 
   2   2   6       12.48        6.71      5.00 o 
   3   2   6      374.68      379.92     28.21 o 
   4   2   6      132.81      121.58     17.33 o 
   5   2   6     1935.02     1885.79     90.16 o 
   6   2   6      877.96      900.91     65.04 o 
   7   2   6        0.59        4.09      8.22 o 
   8   2   6      479.18      458.15     48.82 o 
   9   2   6     1343.81     1331.02     99.65 o 
  10   2   6      111.45       88.19     64.20 o 
  11   2   6      145.65      171.17     42.12 o 
 -15   3   6      306.84      286.45     45.18 o 
 -14   3   6        3.65        5.05      8.20 o 
 -13   3   6      289.35      309.81     35.14 o 
 -12   3   6      610.98      593.41     50.46 o 
 -11   3   6      233.10      253.91     40.62 o 
 -10   3   6     3324.57     3708.47    209.58 o 
  -9   3   6     1589.84     1474.07    101.19 o 
  -8   3   6      496.79      460.21     25.49 o 
  -7   3   6      229.25      194.97     16.50 o 
  -6   3   6       19.66       23.07      4.78 o 
  -5   3   6      208.50      125.79     37.03 o 
  -4   3   6      358.55      398.70     14.28 o 
  -3   3   6        0.10       14.33      3.20 o 
  -2   3   6      129.74      112.48      7.87 o 
  -1   3   6      237.53      266.43     10.77 o 
   0   3   6        6.76        7.10      4.38 o 
   1   3   6     2193.25     2379.13     88.66 o 
   2   3   6      218.44      192.04     22.32 o 
   3   3   6        3.94        4.14      2.63 o 
   4   3   6      348.34      296.42     40.75 o 
   5   3   6      591.53      599.67     42.27 o 
   6   3   6      338.27      324.65     31.76 o 
   7   3   6      611.09      558.63     46.63 o 
   8   3   6        1.80        1.68      7.86 o 
   9   3   6        1.43        2.60      9.52 o 
  10   3   6      489.76      476.73     74.84 o 
  11   3   6      153.56      138.91     42.89 o 
 -15   4   6        1.87        8.57     19.39 o 
 -14   4   6      647.38      623.42     81.43 o 
 -13   4   6      450.32      444.65     45.05 o 
 -12   4   6       30.38       37.64     20.09 o 
 -11   4   6      732.13      718.45     48.59 o 
 -10   4   6     1395.63     1410.09     82.16 o 
  -9   4   6     1801.85     1730.46     80.46 o 
  -8   4   6        2.46        3.69      3.15 o 
  -7   4   6      411.66      378.51     23.22 o 
  -6   4   6      726.57      696.86     47.56 o 
  -5   4   6      425.85      344.95     55.04 o 
  -4   4   6       44.82       35.53      7.14 o 
  -3   4   6      113.47      102.61     13.47 o 
  -2   4   6       84.47       90.78     11.00 o 
  -1   4   6       85.62       78.72     11.03 o 
   0   4   6     2264.29     2345.76     78.71 o 
   1   4   6       77.06       76.21     13.67 o 
   2   4   6      651.63      306.60    128.12 o 
   3   4   6       18.36       20.42      8.81 o 
   4   4   6      166.23      152.53     15.48 o 
   5   4   6      519.12      474.53     42.95 o 
   6   4   6      182.28      233.51     47.71 o 
   7   4   6      159.13      188.43     34.08 o 
   8   4   6      138.24      150.35     31.38 o 
   9   4   6      460.60      458.95     63.47 o 
  10   4   6      162.56      162.18     36.48 o 
  11   4   6      173.41      194.46     64.81 o 
 -15   5   6       77.02       71.94     74.40 o 
 -14   5   6        0.72        1.53     16.46 o 
 -13   5   6      118.31       80.66     47.16 o 
 -12   5   6       11.93       14.67      9.22 o 
 -11   5   6       13.01        9.63      9.59 o 
 -10   5   6      404.70      405.36     28.97 o 
  -9   5   6       95.58       72.70      8.85 o 
  -8   5   6      497.09      498.03     31.67 o 
  -7   5   6      557.68      553.30     35.48 o 
  -6   5   6       29.51       32.23     17.95 o 
  -5   5   6       36.60       49.14     11.43 o 
  -4   5   6       19.81       12.00      8.15 o 
  -3   5   6      788.31      802.22     40.57 o 
  -2   5   6       14.76        9.14      4.27 o 
  -1   5   6      620.72      595.11     27.52 o 
   0   5   6        0.63        1.79      3.00 o 
   1   5   6      225.40      226.82     22.20 o 
   2   5   6      918.64      962.25     51.15 o 
   3   5   6      982.22      997.34     47.75 o 
   4   5   6        2.06        5.10      4.22 o 
   5   5   6        5.44        8.04      6.50 o 
   6   5   6       65.55       63.59     37.81 o 
   7   5   6       55.49       65.05     34.59 o 
   8   5   6      106.21      110.84     60.54 o 
   9   5   6       32.42       27.32     22.62 o 
  10   5   6      466.99      482.12     70.58 o 
 -14   6   6      216.11      221.79     53.55 o 
 -13   6   6        2.96        4.73     12.66 o 
 -12   6   6       21.35       18.71     14.21 o 
 -11   6   6       58.06      110.65     45.11 o 
 -10   6   6        4.02        4.95      7.86 o 
  -9   6   6        1.79       27.48     60.44 o 
  -8   6   6       11.11       13.10      9.61 o 
  -7   6   6      521.67      481.13     30.00 o 
  -6   6   6      330.83      322.02     38.24 o 
  -5   6   6       88.02       73.44     22.63 o 
  -4   6   6      559.29      528.36     44.72 o 
  -3   6   6      483.33      347.91     28.92 o 
  -2   6   6      382.88      376.60     22.00 o 
  -1   6   6       23.93       19.06      7.53 o 
   0   6   6       42.33       35.66      6.13 o 
   1   6   6      244.82      266.08     42.91 o 
   2   6   6       97.67        9.86     32.89 o 
   3   6   6       44.02       46.20      8.67 o 
   4   6   6      389.21      431.62     37.30 o 
   5   6   6       35.12       48.93     23.57 o 
   6   6   6      123.47      151.77     32.28 o 
   7   6   6      501.78      474.46     64.77 o 
   8   6   6      169.61      171.57     53.06 o 
   9   6   6       92.67      119.02     34.02 o 
  10   6   6       12.44        9.38     11.76 o 
 -13   7   6       51.54       52.43     50.09 o 
 -12   7   6        0.41       24.65     23.12 o 
 -11   7   6      514.93      418.88     70.63 o 
 -10   7   6        8.90        9.53     14.71 o 
  -9   7   6       15.09       32.94     29.58 o 
  -8   7   6        1.82        3.73      8.34 o 
  -7   7   6      418.38      359.88     44.62 o 
  -6   7   6       51.72       60.69     24.08 o 
  -5   7   6      499.84      495.06     36.63 o 
  -4   7   6      142.95      125.33     22.30 o 
  -3   7   6     1667.01     1599.21    110.99 o 
  -2   7   6      581.28      544.06     24.08 o 
  -1   7   6       55.51       41.19      9.63 o 
   0   7   6       21.90       22.50      5.84 o 
   1   7   6      388.67      405.69     38.16 o 
   2   7   6      457.07      495.10     55.13 o 
   3   7   6      567.58      584.68     55.24 o 
   4   7   6      261.84      219.33     45.08 o 
   5   7   6       17.62       30.12     21.51 o 
   6   7   6      510.15      481.30     56.86 o 
   7   7   6      164.74      157.13     51.09 o 
   8   7   6       12.25       12.74     14.67 o 
   9   7   6       28.49       33.10     31.29 o 
 -13   8   6       31.10       29.81     19.02 o 
 -12   8   6        2.41       11.28     20.03 o 
 -11   8   6      117.30      127.68    110.62 o 
 -10   8   6      119.12       96.40     29.40 o 
  -9   8   6        0.70       -0.98     16.04 o 
  -8   8   6      106.89      107.72     43.64 o 
  -7   8   6      219.73      195.48     26.03 o 
  -6   8   6      818.76      777.54     59.39 o 
  -5   8   6        0.23        1.77      7.73 o 
  -4   8   6      916.22      839.77     61.80 o 
  -3   8   6     1166.36      977.23    132.76 o 
  -2   8   6     1160.49     1072.56     72.48 o 
  -1   8   6     1371.08     1214.58     79.13 o 
   0   8   6      894.25      878.74     71.38 o 
   1   8   6        2.09        6.18      7.48 o 
   2   8   6      102.45      101.60     29.90 o 
   3   8   6       12.05       10.34     12.10 o 
   4   8   6       10.85       12.92     16.92 o 
   5   8   6      218.18      249.50     41.03 o 
   6   8   6       10.15        8.92     13.94 o 
   7   8   6       38.68       52.73     25.10 o 
   8   8   6      103.37       85.94     37.58 o 
 -12   9   6       40.43       39.98     36.93 o 
 -11   9   6        2.82        3.79     11.67 o 
 -10   9   6       88.61       81.28     68.58 o 
  -9   9   6        1.57        4.23      9.54 o 
  -8   9   6        1.11        6.81      9.03 o 
  -7   9   6       44.54       47.68     32.16 o 
  -6   9   6       56.78       61.89     18.78 o 
  -5   9   6      892.11      743.56     67.02 o 
  -4   9   6       92.30      102.66     18.04 o 
  -3   9   6       35.56       40.81     35.27 o 
  -2   9   6      271.89      223.20     22.01 o 
  -1   9   6      330.36      262.92     18.42 o 
   0   9   6       22.60       22.45     18.87 o 
   1   9   6       14.69       12.73     12.02 o 
   2   9   6       10.43       13.38     12.94 o 
   3   9   6       10.28       14.91     12.39 o 
   4   9   6        5.12        7.12      9.16 o 
   5   9   6       50.96       82.91     47.31 o 
   6   9   6       43.94       36.15     44.37 o 
   7   9   6       19.99       17.23     16.38 o 
 -11  10   6        5.51       11.38     14.34 o 
 -10  10   6       29.78       21.82     22.02 o 
  -9  10   6        3.80        8.25     13.26 o 
  -8  10   6       42.08       36.63     38.15 o 
  -7  10   6       14.80       15.44     14.64 o 
  -6  10   6        2.29        3.31      8.41 o 
  -5  10   6        0.31        3.82      5.95 o 
  -4  10   6       54.75       44.62     31.42 o 
  -3  10   6       38.38       34.68     31.69 o 
  -2  10   6        0.02        2.50      4.60 o 
  -1  10   6       46.15       44.07     36.68 o 
   0  10   6        0.08        0.95     12.34 o 
   1  10   6        0.14        0.84      7.31 o 
   2  10   6       28.37       32.61     31.40 o 
   3  10   6        0.03        2.11      8.63 o 
   4  10   6        6.10        4.86     18.39 o 
   5  10   6       51.28       42.01     30.20 o 
   6  10   6        6.48        5.15     12.92 o 
  -9  11   6       18.01        9.28     16.12 o 
  -8  11   6       83.17       41.46     63.01 o 
  -7  11   6       79.06       80.78     31.63 o 
  -6  11   6       99.16      117.24     30.45 o 
  -5  11   6       59.48       60.17     61.10 o 
  -4  11   6       29.71       28.95     30.08 o 
  -3  11   6       27.72       32.13     32.11 o 
  -2  11   6        5.95        9.50     12.61 o 
  -1  11   6      218.56      197.95     46.99 o 
   0  11   6        0.50        4.83     16.73 o 
   1  11   6       38.43       16.62     19.62 o 
   2  11   6       20.14       12.78     17.76 o 
   3  11   6        5.96       12.39     16.22 o 
   4  11   6        0.88        4.70      9.77 o 
   5  11   6        1.08        8.28     17.86 o 
  -7  12   6       33.82       26.57     39.01 o 
  -6  12   6       35.18       30.90     42.68 o 
  -5  12   6      177.19      182.27    153.96 o 
  -4  12   6      212.24      225.00     55.88 o 
  -3  12   6      330.70      313.86     71.36 o 
  -2  12   6       13.35        8.25     12.70 o 
  -1  12   6        1.84        2.43     10.15 o 
   0  12   6       26.72       21.41     32.43 o 
   1  12   6       83.82       47.92     83.31 o 
   2  12   6      148.68      165.60     44.78 o 
   3  12   6      244.46      311.58     86.39 o 
  -4  13   6       69.15       81.73     42.77 o 
  -3  13   6        2.29        4.57     10.58 o 
  -2  13   6       37.99       28.93     41.92 o 
  -1  13   6       39.41       43.06     75.22 o 
 -16   1   7       50.19       33.90     25.23 o 
 -15   1   7        0.55        5.08      7.38 o 
 -14   1   7       96.72      133.84     47.36 o 
 -13   1   7      129.34      509.97    102.66 o 
 -12   1   7       91.95      207.82     90.10 o 
 -11   1   7        0.01        3.13      8.84 o 
 -10   1   7      224.03      214.30     30.70 o 
  -9   1   7      312.37      312.33     40.53 o 
  -8   1   7      126.31      131.97     21.68 o 
  -7   1   7        1.71        6.28      3.82 o 
  -6   1   7        1.57        2.96      2.97 o 
  -5   1   7      654.71      641.01     16.12 o 
  -4   1   7      467.18      479.36     14.50 o 
  -3   1   7       53.13       56.55      5.53 o 
  -2   1   7      826.42      809.33     18.21 o 
  -1   1   7      495.19      500.52     17.86 o 
   0   1   7      220.21      193.17     14.64 o 
   1   1   7      686.42      693.74     37.66 o 
   2   1   7        8.20       23.35     13.04 o 
   3   1   7       47.15       59.32     29.09 o 
   4   1   7       35.37       39.54     21.92 o 
   5   1   7        0.49        2.95      7.84 o 
   6   1   7        1.50        3.63      7.55 o 
   7   1   7       35.72       28.40     19.48 o 
   8   1   7        1.84        2.96      8.27 o 
   9   1   7        9.59        4.87     13.07 o 
  10   1   7        1.61        2.60      9.90 o 
 -15   2   7        4.38       12.61     15.94 o 
 -14   2   7        6.72        8.30      8.54 o 
 -13   2   7        0.00        3.08      5.34 o 
 -12   2   7        3.97        5.56      7.30 o 
 -11   2   7       11.88       13.20     12.48 o 
 -10   2   7       67.06       74.10     31.17 o 
  -9   2   7      394.49      366.47     28.30 o 
  -8   2   7        2.54        3.09      3.50 o 
  -7   2   7      510.97      508.49     32.71 o 
  -6   2   7      136.59      127.35     15.74 o 
  -5   2   7      214.32      189.55     20.04 o 
  -4   2   7     3458.72     3612.32     56.65 o 
  -3   2   7     2769.95     2791.61     42.98 o 
  -2   2   7     1743.77     1654.95     78.65 o 
  -1   2   7        2.73        3.30      3.97 o 
   0   2   7      152.08      154.08     21.59 o 
   1   2   7     3088.60     3190.63    114.18 o 
   2   2   7        8.28        5.48      5.46 o 
   3   2   7        1.40        3.22      6.10 o 
   4   2   7      622.76      654.41     43.54 o 
   5   2   7      571.68      539.05     47.63 o 
   6   2   7      561.79      525.56     47.99 o 
   7   2   7      416.05      379.70     43.81 o 
   8   2   7      510.88      458.94     63.90 o 
   9   2   7        6.57        1.43     14.04 o 
  10   2   7       30.17       22.89     21.43 o 
 -15   3   7       14.79       12.80     34.63 o 
 -14   3   7        1.20        3.43      4.78 o 
 -13   3   7      115.78      140.01     22.25 o 
 -12   3   7       30.37       24.27     14.68 o 
 -11   3   7       82.31       98.41     20.41 o 
 -10   3   7      447.92      385.26     34.35 o 
  -9   3   7       78.96       69.97     16.14 o 
  -8   3   7       23.87       29.12      9.17 o 
  -7   3   7      109.88      114.11     10.11 o 
  -6   3   7       10.66       16.32      5.07 o 
  -5   3   7     3542.11     3894.24    123.39 o 
  -4   3   7        1.70        6.27      3.90 o 
  -3   3   7      755.70      782.72     28.19 o 
  -2   3   7       83.71      106.83     14.75 o 
  -1   3   7      127.34       90.90     12.47 o 
   0   3   7       99.35      115.90     17.88 o 
   1   3   7       12.48       11.12      7.78 o 
   2   3   7      322.42      330.78     29.47 o 
   3   3   7      125.20      114.81     23.39 o 
   4   3   7        3.59        9.58      7.78 o 
   5   3   7      362.71      373.54     38.65 o 
   6   3   7       50.86       69.75     25.08 o 
   7   3   7        1.01        8.39     11.11 o 
   8   3   7      149.66      151.66     34.45 o 
   9   3   7        4.29        6.41     11.61 o 
  10   3   7       22.61       17.22     16.60 o 
 -15   4   7        1.34        4.80     11.57 o 
 -14   4   7      282.66      305.22     90.73 o 
 -13   4   7      195.80      208.94     33.39 o 
 -12   4   7      307.96      265.76     32.98 o 
 -11   4   7       28.19       45.45     25.57 o 
 -10   4   7      404.10      407.43     45.03 o 
  -9   4   7        3.39        6.51      4.63 o 
  -8   4   7      177.37      176.23     10.43 o 
  -7   4   7      126.59      133.26     18.36 o 
  -6   4   7      126.51      123.37     13.91 o 
  -5   4   7       79.52       77.52      6.98 o 
  -4   4   7     1058.52     1109.36     43.24 o 
  -3   4   7     1436.76     1539.89     53.45 o 
  -2   4   7     1583.49     1689.29     73.80 o 
  -1   4   7       14.84       19.57      6.94 o 
   0   4   7     1182.31     1180.18     75.85 o 
   1   4   7     1535.78     1591.12     98.57 o 
   2   4   7       89.15       75.39     11.83 o 
   3   4   7     1829.82     1761.77     75.74 o 
   4   4   7      701.88      679.15     46.06 o 
   5   4   7      596.52      618.73     43.12 o 
   6   4   7      684.24      676.62     66.53 o 
   7   4   7       20.64       11.81     10.95 o 
   8   4   7       43.63       47.33     26.78 o 
   9   4   7      143.21       86.69     27.69 o 
  10   4   7       37.34       31.61     30.26 o 
 -15   5   7        3.55        4.70     24.45 o 
 -14   5   7       72.15       55.52     41.50 o 
 -13   5   7      259.09      172.10     29.34 o 
 -12   5   7       12.98       12.74     12.88 o 
 -11   5   7      184.22      166.71     33.28 o 
 -10   5   7       60.23       85.89     20.87 o 
  -9   5   7       35.25       44.28     10.33 o 
  -8   5   7        1.88        2.79      4.03 o 
  -7   5   7       25.81       43.35     23.93 o 
  -6   5   7      374.27      367.59     31.72 o 
  -5   5   7       18.76       27.08     20.52 o 
  -4   5   7      630.16      621.95     45.56 o 
  -3   5   7      249.46      241.06     18.92 o 
  -2   5   7        6.44        9.25      4.01 o 
  -1   5   7      692.16      688.55     41.57 o 
   0   5   7      235.97      218.52     31.32 o 
   1   5   7      282.11      269.36     37.69 o 
   2   5   7     2942.13     2722.63    363.26 o 
   3   5   7       10.82       12.18      8.21 o 
   4   5   7      395.02      360.54     29.17 o 
   5   5   7      376.02      400.57     39.23 o 
   6   5   7      246.67      210.57     49.35 o 
   7   5   7       81.76       70.10     35.34 o 
   8   5   7       52.52       56.13     30.17 o 
   9   5   7      242.34      224.95     50.99 o 
 -14   6   7      217.01      187.11     64.31 o 
 -13   6   7       44.04       56.37     59.28 o 
 -12   6   7       13.71       37.37     28.40 o 
 -11   6   7        5.39        4.94      9.68 o 
 -10   6   7      598.46      574.73     65.30 o 
  -9   6   7        5.01       13.13     10.48 o 
  -8   6   7        9.35       14.59     11.55 o 
  -7   6   7      102.36       91.13     21.95 o 
  -6   6   7     1776.32     1707.51     91.07 o 
  -5   6   7      912.21      908.40     66.11 o 
  -4   6   7       42.61       37.54     21.92 o 
  -3   6   7     1035.86     1004.70     51.42 o 
  -2   6   7      653.77      637.54     29.77 o 
  -1   6   7      305.28      286.45     27.41 o 
   0   6   7     3207.51     3323.11    123.58 o 
   1   6   7       17.76       18.57     10.73 o 
   2   6   7       17.81       13.68      8.16 o 
   3   6   7      557.50      506.00     34.49 o 
   4   6   7      949.29      907.89     67.41 o 
   5   6   7        7.22       15.95     12.44 o 
   6   6   7      122.84      132.30     24.44 o 
   7   6   7      122.27      129.33     56.47 o 
   8   6   7      287.87      280.30     51.52 o 
   9   6   7       95.68       73.92     62.44 o 
 -13   7   7      136.05      122.10     38.28 o 
 -12   7   7       53.45       58.27     53.66 o 
 -11   7   7      223.35      275.87     55.57 o 
 -10   7   7      317.69      345.02     50.28 o 
  -9   7   7       19.93       28.44     22.97 o 
  -8   7   7       81.12       94.26     21.80 o 
  -7   7   7      182.40      193.03     31.85 o 
  -6   7   7      243.85      227.44     23.23 o 
  -5   7   7      624.58      601.07     49.64 o 
  -4   7   7        0.42        2.10      9.05 o 
  -3   7   7       10.01        9.48      9.35 o 
  -2   7   7      798.44      714.38     35.85 o 
  -1   7   7      824.94      824.91     49.87 o 
   0   7   7       48.18       42.18      9.84 o 
   1   7   7      715.61      700.98     48.33 o 
   2   7   7       94.66       95.56     25.49 o 
   3   7   7        0.71        1.75      7.95 o 
   4   7   7        0.16        3.58      7.55 o 
   5   7   7       23.12       20.80     14.06 o 
   6   7   7       54.21       46.55     34.16 o 
   7   7   7      298.68      300.80     53.76 o 
   8   7   7       10.67       13.93     15.81 o 
 -13   8   7        0.10        3.32     14.82 o 
 -12   8   7      124.00      107.14     38.56 o 
 -11   8   7       54.13       67.75     58.75 o 
 -10   8   7       27.57       18.27     16.46 o 
  -9   8   7      669.69      708.74     85.58 o 
  -8   8   7      276.98      285.23     45.66 o 
  -7   8   7        4.12        3.79      8.23 o 
  -6   8   7        0.77        5.79      8.40 o 
  -5   8   7     1338.92     1300.23     89.59 o 
  -4   8   7      484.62      461.01     45.08 o 
  -3   8   7      678.85      576.75     56.97 o 
  -2   8   7      226.01      254.96     31.25 o 
  -1   8   7      590.10      582.45     38.69 o 
   0   8   7     1247.93     1206.32    115.20 o 
   1   8   7      364.17      377.86     34.11 o 
   2   8   7      664.82      705.33     68.88 o 
   3   8   7      715.09      831.48     75.09 o 
   4   8   7        0.64        2.96      6.47 o 
   5   8   7       10.54       12.18     11.24 o 
   6   8   7      577.92      602.74     60.60 o 
   7   8   7       30.04       23.25     24.45 o 
   8   8   7      195.69      214.18     61.40 o 
 -12   9   7      207.35      213.17     62.05 o 
 -11   9   7        4.78       12.04     12.27 o 
 -10   9   7        6.82       17.41     16.72 o 
  -9   9   7       23.01       23.42     22.53 o 
  -8   9   7       64.38       47.43     20.08 o 
  -7   9   7       27.44       26.97     22.70 o 
  -6   9   7        2.02        3.33      6.26 o 
  -5   9   7       15.24       16.28     13.09 o 
  -4   9   7     1102.40     1061.76     81.91 o 
  -3   9   7      663.55      568.62     67.19 o 
  -2   9   7      124.20      100.07     25.43 o 
  -1   9   7      767.97      682.79    107.35 o 
   0   9   7       44.32       46.73     14.55 o 
   1   9   7       97.62       88.39     19.89 o 
   2   9   7        0.70        9.97     16.23 o 
   3   9   7       37.77       30.68     24.87 o 
   4   9   7      569.63      618.97     80.27 o 
   5   9   7        8.59        9.57     10.14 o 
   6   9   7        6.40        2.54     10.16 o 
   7   9   7      414.39      450.37    116.46 o 
 -11  10   7      416.50      502.85    128.08 o 
 -10  10   7        0.42        3.59     11.76 o 
  -9  10   7       35.92       46.57     50.44 o 
  -8  10   7      322.60      369.25     63.17 o 
  -7  10   7       60.06       41.33     42.20 o 
  -6  10   7      173.78      167.49     26.10 o 
  -5  10   7       76.26       94.17     25.27 o 
  -4  10   7        0.09        1.75      5.89 o 
  -3  10   7       96.26       92.24     21.59 o 
  -2  10   7      240.38       52.26    125.64 o 
  -1  10   7      174.20      146.52     74.72 o 
   0  10   7      228.65      237.33     68.35 o 
   1  10   7       61.84       65.79     76.77 o 
   2  10   7      119.35      146.56     31.22 o 
   3  10   7      860.04     1019.16     77.56 o 
   4  10   7       77.76       83.71     68.26 o 
   5  10   7      484.13      563.54     91.14 o 
  -9  11   7      400.68      450.74    113.57 o 
  -8  11   7      369.92      367.65     75.11 o 
  -7  11   7       89.45       87.59     28.11 o 
  -6  11   7       75.69       70.48     79.75 o 
  -5  11   7       66.40       72.09     19.14 o 
  -4  11   7      221.12      244.17     45.28 o 
  -3  11   7       54.70       56.02     58.29 o 
  -2  11   7       33.00       14.58     20.30 o 
  -1  11   7      221.90      236.34     51.14 o 
   0  11   7      105.50       99.98     34.66 o 
   1  11   7       68.74       77.12     38.33 o 
   2  11   7      195.07      185.44     61.12 o 
   3  11   7        4.82        6.57     20.00 o 
   4  11   7      191.47      248.01     87.42 o 
  -7  12   7       89.30       91.66     40.50 o 
  -6  12   7      223.55      252.43     95.67 o 
  -5  12   7      278.64      296.00     75.70 o 
  -4  12   7       35.05       25.84     52.09 o 
  -3  12   7       41.15       38.96     36.26 o 
  -2  12   7      173.15      211.59     62.56 o 
  -1  12   7       30.32       10.63     17.98 o 
   0  12   7       45.17       42.08     65.72 o 
   1  12   7       91.31       88.05     39.22 o 
   2  12   7       21.45       13.91     17.28 o 
 -16   0   8      443.03      386.97    100.45 o 
 -15   0   8      205.48      206.33     66.22 o 
 -14   0   8      411.90      463.88     88.60 o 
 -13   0   8      287.00      254.79     50.66 o 
 -12   0   8      906.91      835.12    110.56 o 
 -11   0   8      589.36      681.90     73.46 o 
 -10   0   8     2798.07     3198.28    220.36 o 
  -9   0   8     5782.15     5740.34    159.20 o 
  -8   0   8     1774.37     1653.47    128.80 o 
  -7   0   8       11.17       28.93     29.60 o 
  -6   0   8     2107.70     2052.09    105.27 o 
  -5   0   8      736.48      691.09     36.69 o 
  -4   0   8       87.80       90.42     16.35 o 
  -3   0   8       83.54       65.43     20.92 o 
  -2   0   8     1554.83     1579.20     80.36 o 
  -1   0   8      978.62     1090.08     61.28 o 
   0   0   8      208.65      214.34     44.37 o 
   1   0   8     1119.80     1241.51    139.29 o 
   2   0   8      663.62      639.81     70.26 o 
   3   0   8      367.87      358.01     41.86 o 
   4   0   8      113.53       94.88     33.12 o 
   5   0   8      123.92      132.96     82.53 o 
   6   0   8      780.62      790.59    107.73 o 
   7   0   8        7.27       12.59     18.84 o 
   8   0   8      179.32      175.79     58.95 o 
   9   0   8      118.74      133.24     54.26 o 
  10   0   8      238.24      233.58     66.51 o 
 -16   1   8       46.84       48.32     30.34 o 
 -15   1   8      104.48       86.10     43.89 o 
 -14   1   8        7.90        4.41      8.21 o 
 -13   1   8      110.08      124.59     29.30 o 
 -12   1   8      231.11      240.32     31.92 o 
 -11   1   8       57.43       56.96     24.90 o 
 -10   1   8      864.54      887.85     63.43 o 
  -9   1   8     1676.58     1700.19     95.00 o 
  -8   1   8      126.35      120.30     28.99 o 
  -7   1   8      894.40      821.47     54.70 o 
  -6   1   8        3.04        4.81      4.00 o 
  -5   1   8      890.54      924.97     32.53 o 
  -4   1   8      648.15      606.48     24.31 o 
  -3   1   8       31.47       33.45      7.71 o 
  -2   1   8      342.05      325.13     19.05 o 
  -1   1   8       97.32       89.42     15.31 o 
   0   1   8      169.31      175.14     25.47 o 
   1   1   8      113.77      103.81     13.95 o 
   2   1   8       18.71       19.16     12.73 o 
   3   1   8      821.96      865.86     58.61 o 
   4   1   8      644.23      673.10     56.32 o 
   5   1   8       65.18       74.75     27.39 o 
   6   1   8      368.85      332.87     38.97 o 
   7   1   8      162.50      153.54     41.85 o 
   8   1   8      151.22      167.83     31.89 o 
   9   1   8       17.63       16.80     16.09 o 
  10   1   8       48.65       43.74     44.00 o 
 -15   2   8      198.25      229.66     42.45 o 
 -14   2   8      174.25      182.39     23.16 o 
 -13   2   8      153.85      172.25     27.32 o 
 -12   2   8      277.59      317.48     39.59 o 
 -11   2   8     2230.11     2445.80     96.43 o 
 -10   2   8        5.98        7.55      7.17 o 
  -9   2   8      209.97      177.40     24.40 o 
  -8   2   8     1587.20     1488.86     94.02 o 
  -7   2   8      158.35      143.90     14.46 o 
  -6   2   8     3547.03     3551.86     63.12 o 
  -5   2   8     1754.38     1644.47     50.84 o 
  -4   2   8       37.37       41.56      7.98 o 
  -3   2   8      539.74      543.19     22.31 o 
  -2   2   8      120.16       99.01     12.87 o 
  -1   2   8      211.56      232.95     21.22 o 
   0   2   8      145.92      127.50     15.00 o 
   1   2   8       76.17       81.41     14.17 o 
   2   2   8      794.45      812.82     47.25 o 
   3   2   8     1008.39      980.79     61.91 o 
   4   2   8      654.70      677.69     55.27 o 
   5   2   8        2.60        4.12      7.66 o 
   6   2   8       73.30       80.83     36.79 o 
   7   2   8      457.45      443.60     66.47 o 
   8   2   8        5.35       10.98     12.22 o 
   9   2   8       86.23       84.20     52.57 o 
  10   2   8       31.97       18.73     21.86 o 
 -15   3   8       79.07       58.48     39.51 o 
 -14   3   8        0.80        0.59      9.71 o 
 -13   3   8      516.61      488.06     41.69 o 
 -12   3   8      219.65      196.41     25.30 o 
 -11   3   8      227.90      260.60     22.15 o 
 -10   3   8      484.04      457.27     37.85 o 
  -9   3   8        8.35       10.75      6.11 o 
  -8   3   8      322.13      285.56     19.36 o 
  -7   3   8      484.98      445.83     24.08 o 
  -6   3   8      405.72      352.09     22.17 o 
  -5   3   8      856.76      842.38     51.95 o 
  -4   3   8      123.35      126.59     15.22 o 
  -3   3   8        1.64        1.38      2.65 o 
  -2   3   8      263.09      231.11     24.59 o 
  -1   3   8        0.13        1.41      4.75 o 
   0   3   8      161.41      154.05     17.57 o 
   1   3   8      129.63      123.98     24.27 o 
   2   3   8      151.47      146.24     24.15 o 
   3   3   8      155.56      150.65     19.05 o 
   4   3   8      464.38      390.37     35.71 o 
   5   3   8       73.56       46.14     34.77 o 
   6   3   8      168.37      161.77     34.92 o 
   7   3   8      382.55      376.22     41.59 o 
   8   3   8      357.95      304.49     40.84 o 
   9   3   8        3.28        3.00     18.81 o 
 -15   4   8        0.18        2.36      6.88 o 
 -14   4   8      393.55      397.26     68.67 o 
 -13   4   8      321.17      284.93     55.45 o 
 -12   4   8      577.00      635.91     80.02 o 
 -11   4   8      407.87      385.75     42.70 o 
 -10   4   8       49.76       44.88     14.34 o 
  -9   4   8      282.68      282.65     19.47 o 
  -8   4   8     1305.56     1246.81     70.57 o 
  -7   4   8        2.78        4.99      3.69 o 
  -6   4   8       10.79        4.14      3.47 o 
  -5   4   8      700.48      552.22     42.70 o 
  -4   4   8      114.92      115.49     12.37 o 
  -3   4   8      859.86      865.77     48.41 o 
  -2   4   8        1.51        1.84      2.20 o 
  -1   4   8     2081.08     2239.02    136.66 o 
   0   4   8      303.22      363.20     27.11 o 
   1   4   8      274.99      239.23     37.36 o 
   2   4   8      707.10      741.95     42.27 o 
   3   4   8       64.62       74.60     19.62 o 
   4   4   8     1211.11     1258.78     75.42 o 
   5   4   8       79.78       65.26     26.96 o 
   6   4   8       18.20       23.52     18.91 o 
   7   4   8       78.86       74.78     31.86 o 
   8   4   8       21.80       27.01     24.35 o 
   9   4   8      193.88      191.74     49.48 o 
 -14   5   8      496.59      450.19     77.36 o 
 -13   5   8       13.36        3.44     23.21 o 
 -12   5   8      273.23      268.33     40.77 o 
 -11   5   8        6.29        6.95      8.06 o 
 -10   5   8        0.12        1.88      9.88 o 
  -9   5   8      134.90      144.79     34.65 o 
  -8   5   8      228.79      225.56     30.61 o 
  -7   5   8      689.89      662.11     54.87 o 
  -6   5   8      375.17      305.86     40.49 o 
  -5   5   8        2.99        1.99      6.67 o 
  -4   5   8      588.39      548.18     30.11 o 
  -3   5   8        0.35        2.05      3.16 o 
  -2   5   8      360.22      370.28     24.03 o 
  -1   5   8      731.68      795.91     46.25 o 
   0   5   8      229.40      221.44     17.43 o 
   1   5   8      339.44      335.01     25.82 o 
   2   5   8      363.50      387.53     33.07 o 
   3   5   8       32.69       32.61     18.18 o 
   4   5   8       73.72       94.83     16.09 o 
   5   5   8        3.61       10.42     10.06 o 
   6   5   8      388.40      371.86     38.96 o 
   7   5   8      261.63      280.42     40.47 o 
   8   5   8       28.66       32.14     30.90 o 
   9   5   8        3.02        9.28     16.93 o 
 -14   6   8        0.09        0.37     12.99 o 
 -13   6   8      112.90       87.25     52.30 o 
 -12   6   8        2.61        2.64      8.44 o 
 -11   6   8       95.34       99.08     45.34 o 
 -10   6   8       11.69       16.17     12.95 o 
  -9   6   8      345.27      348.55     54.71 o 
  -8   6   8      591.41      545.53     50.14 o 
  -7   6   8      453.14      448.60     42.84 o 
  -6   6   8       41.54       57.90     36.86 o 
  -5   6   8       21.09       20.87     12.35 o 
  -4   6   8      107.32       92.71     36.52 o 
  -3   6   8      873.60      727.48     48.52 o 
  -2   6   8        1.43        2.29      1.55 o 
  -1   6   8       84.03       71.36     16.05 o 
   0   6   8     1956.36     1784.46    100.99 o 
   1   6   8      592.98      614.14     42.62 o 
   2   6   8       81.06       79.68     16.62 o 
   3   6   8       87.96      104.65     24.19 o 
   4   6   8       33.96       22.51     16.98 o 
   5   6   8       56.91       56.22     23.37 o 
   6   6   8      286.47      313.49     51.95 o 
   7   6   8        2.72        7.29      9.06 o 
   8   6   8       67.19       47.27     44.35 o 
 -13   7   8        6.37        3.15     17.43 o 
 -12   7   8       31.75       39.31     27.68 o 
 -11   7   8       84.42       59.82     39.93 o 
 -10   7   8        0.89        2.38      7.53 o 
  -9   7   8       11.29        5.93      7.63 o 
  -8   7   8      132.21      137.11     39.41 o 
  -7   7   8      110.17       99.76     22.60 o 
  -6   7   8      799.78      734.96     58.83 o 
  -5   7   8      132.04       48.51     41.32 o 
  -4   7   8     1608.63     1424.49     94.90 o 
  -3   7   8        8.10        4.04      6.12 o 
  -2   7   8       16.77       12.41      9.91 o 
  -1   7   8       33.36       38.41      9.18 o 
   0   7   8      162.75      180.70     25.38 o 
   1   7   8        2.10        1.54      3.95 o 
   2   7   8       24.65       15.33     12.52 o 
   3   7   8        2.09        4.62      6.74 o 
   4   7   8       94.31       77.51     26.68 o 
   5   7   8      215.74      191.99     38.29 o 
   6   7   8        0.06        4.26      8.78 o 
   7   7   8       20.52       16.83     17.40 o 
 -13   8   8       47.81       38.90     50.45 o 
 -12   8   8        5.76        9.77     17.28 o 
 -11   8   8       25.17       31.33     35.25 o 
 -10   8   8        8.84        9.83      9.13 o 
  -9   8   8        2.27        1.44      8.85 o 
  -8   8   8       32.99       33.86     28.87 o 
  -7   8   8      109.19       96.44     28.12 o 
  -6   8   8       71.50       61.93     39.66 o 
  -5   8   8      327.54      334.92     35.39 o 
  -4   8   8       97.56       73.84     31.42 o 
  -3   8   8       70.74       63.05     18.80 o 
  -2   8   8       46.79       39.17     11.91 o 
  -1   8   8      161.83      148.96     16.45 o 
   0   8   8      122.12      114.55     13.67 o 
   1   8   8       48.70       47.69     24.30 o 
   2   8   8        6.59       10.15      8.02 o 
   3   8   8      126.36      140.77     27.38 o 
   4   8   8        9.08        6.05      8.79 o 
   5   8   8       23.12       25.35     27.95 o 
   6   8   8       11.05       16.67     14.91 o 
   7   8   8       57.64      127.60     43.95 o 
 -12   9   8       51.55       47.04     43.24 o 
 -11   9   8       58.14       51.93     56.23 o 
 -10   9   8       58.58       66.58     50.41 o 
  -9   9   8        1.72        1.49      5.61 o 
  -8   9   8       17.88       13.45     11.73 o 
  -7   9   8       14.99       17.77     14.37 o 
  -6   9   8       37.83       38.57     30.66 o 
  -5   9   8     1439.10     1352.57    114.48 o 
  -4   9   8       74.74       60.73     36.10 o 
  -3   9   8      192.76      178.68     31.90 o 
  -2   9   8        2.16        4.82      7.96 o 
  -1   9   8        0.56        3.85     12.72 o 
   0   9   8       24.63       21.37     18.10 o 
   1   9   8       86.98       96.57     20.67 o 
   2   9   8       20.28       26.41     22.23 o 
   3   9   8       35.30       36.77     28.10 o 
   4   9   8      121.48      119.10     19.65 o 
   5   9   8       49.74       49.90     22.26 o 
   6   9   8       73.06       77.91     28.37 o 
 -10  10   8        3.66        7.06     10.97 o 
  -9  10   8       73.27       70.92     83.67 o 
  -8  10   8       11.35       15.37     15.59 o 
  -7  10   8        3.13        3.69      6.84 o 
  -6  10   8       58.27       68.47     20.14 o 
  -5  10   8       34.83       41.99     32.79 o 
  -4  10   8      199.75      178.90     21.78 o 
  -3  10   8       28.16       38.05     45.61 o 
  -2  10   8       58.04       51.47     57.89 o 
  -1  10   8        0.22        5.96     13.69 o 
   0  10   8       48.31       41.27     45.36 o 
   1  10   8        0.67        4.56     14.92 o 
   2  10   8        0.01        1.18     18.04 o 
   3  10   8       57.98       59.10     63.05 o 
   4  10   8        8.37        9.81     15.10 o 
  -9  11   8       51.81       46.85     46.94 o 
  -8  11   8       75.62       52.81     61.19 o 
  -7  11   8        0.17        4.93     11.10 o 
  -6  11   8        8.87        3.23      8.05 o 
  -5  11   8        2.42        4.16     11.78 o 
  -4  11   8      121.77      126.48     26.42 o 
  -3  11   8        3.50        3.82     13.12 o 
  -2  11   8        0.39        1.23      8.95 o 
  -1  11   8        0.13        0.91     14.42 o 
   0  11   8      210.76      181.79     49.52 o 
   1  11   8        0.39        3.26      9.91 o 
   2  11   8        4.83       13.18     22.03 o 
   3  11   8        2.35        3.38     11.25 o 
  -6  12   8      100.10      108.40     39.42 o 
  -5  12   8      121.34      127.20     57.24 o 
  -4  12   8       76.33       76.59     26.39 o 
  -3  12   8       20.47       18.25     30.79 o 
  -2  12   8        8.07       11.62     26.92 o 
  -1  12   8       44.17       34.79     84.90 o 
   0  12   8      141.17      156.00     50.65 o 
 -15   1   9       66.54       53.75     44.95 o 
 -14   1   9       26.49       29.53     18.08 o 
 -13   1   9        5.53        8.02      6.49 o 
 -12   1   9      155.89      114.03     23.43 o 
 -11   1   9      421.70      461.82     50.14 o 
 -10   1   9      100.00       87.55     21.82 o 
  -9   1   9        8.66        7.15      7.14 o 
  -8   1   9       82.64       81.62     38.43 o 
  -7   1   9       23.37       17.86     10.47 o 
  -6   1   9      873.30      838.45     47.80 o 
  -5   1   9      970.21     1003.30     55.43 o 
  -4   1   9      400.00      392.80     27.47 o 
  -3   1   9       62.16       73.93     13.98 o 
  -2   1   9       11.61       11.88      7.30 o 
  -1   1   9       19.83       19.50      9.37 o 
   0   1   9     2261.65     2350.07    114.36 o 
   1   1   9        8.40       11.26      8.13 o 
   2   1   9      290.70      314.28     28.44 o 
   3   1   9       94.92      108.30     42.97 o 
   4   1   9      311.30      284.79     29.59 o 
   5   1   9      510.35      483.95     53.80 o 
   6   1   9      189.91      180.07     40.94 o 
   7   1   9        0.17        3.94      9.90 o 
   8   1   9        2.53        4.81     10.54 o 
   9   1   9       17.40       15.61     16.81 o 
 -15   2   9       26.90       24.55     18.28 o 
 -14   2   9       52.77       47.27     30.82 o 
 -13   2   9       32.48       31.57     19.26 o 
 -12   2   9        6.02        7.68      6.40 o 
 -11   2   9        3.22        4.39      4.59 o 
 -10   2   9      107.65      105.91     25.62 o 
  -9   2   9       53.94       63.05     15.59 o 
  -8   2   9        8.39        6.51      5.57 o 
  -7   2   9      288.54      269.75     33.83 o 
  -6   2   9       11.55       21.15      9.22 o 
  -5   2   9      106.63       98.18      9.11 o 
  -4   2   9        0.92        3.49      3.33 o 
  -3   2   9      872.24      914.04     51.30 o 
  -2   2   9      230.71      229.40     18.06 o 
  -1   2   9       43.44       46.84     15.68 o 
   0   2   9       71.29       77.39     18.43 o 
   1   2   9      733.81      727.94     46.32 o 
   2   2   9      908.20      935.10     59.80 o 
   3   2   9      262.10      284.05     34.74 o 
   4   2   9      742.50      773.74     60.79 o 
   5   2   9      112.54      105.59     45.14 o 
   6   2   9       22.37       30.25     32.35 o 
   7   2   9       23.66       24.92     22.41 o 
   8   2   9       58.52       67.85     49.77 o 
   9   2   9        3.39        6.05     10.43 o 
 -15   3   9       54.46       52.04     40.44 o 
 -14   3   9        4.13        5.31     10.83 o 
 -13   3   9       31.42       48.61     29.07 o 
 -12   3   9        6.05       11.71      9.52 o 
 -11   3   9       80.37       76.81     15.47 o 
 -10   3   9       54.57       59.88     18.97 o 
  -9   3   9        0.43        5.68      7.37 o 
  -8   3   9       70.16       86.83     16.51 o 
  -7   3   9      276.72      196.40     23.20 o 
  -6   3   9      774.67      747.79     36.36 o 
  -5   3   9      417.31      441.05     24.10 o 
  -4   3   9        9.52       10.82      5.08 o 
  -3   3   9       12.75       19.61     11.60 o 
  -2   3   9       53.56       57.90     14.59 o 
  -1   3   9       34.48       35.47     20.54 o 
   0   3   9      220.22      242.83     36.16 o 
   1   3   9        1.80        2.40      5.87 o 
   2   3   9      424.52      423.26     34.76 o 
   3   3   9      211.13      199.83     27.68 o 
   4   3   9     1490.37     1404.40     89.67 o 
   5   3   9      241.51      211.82     32.23 o 
   6   3   9      165.93      143.56     49.84 o 
   7   3   9        8.65       14.15     13.71 o 
   8   3   9      300.88      289.49     49.49 o 
 -15   4   9        2.44        4.44      8.99 o 
 -14   4   9      179.47      166.94     32.65 o 
 -13   4   9      382.57      372.10     60.88 o 
 -12   4   9        0.17        1.97     11.27 o 
 -11   4   9       94.79      111.04     57.28 o 
 -10   4   9      175.17      151.47     24.99 o 
  -9   4   9       40.54       60.66     10.38 o 
  -8   4   9        1.25        1.82      1.97 o 
  -7   4   9        1.81        4.03      3.70 o 
  -6   4   9      589.62      703.09     41.53 o 
  -5   4   9      192.55      215.09     28.21 o 
  -4   4   9      114.64      121.77     22.43 o 
  -3   4   9      225.21      215.12     26.48 o 
  -2   4   9      628.30      634.52     42.85 o 
  -1   4   9        5.76        5.96      5.91 o 
   0   4   9     2408.91     2610.03    108.08 o 
   1   4   9      663.57      675.74     49.98 o 
   2   4   9       12.89       13.92      9.89 o 
   3   4   9      254.97      260.02     22.80 o 
   4   4   9       98.74      118.89     19.08 o 
   5   4   9       85.90       66.42     16.76 o 
   6   4   9        3.78        1.50     12.37 o 
   7   4   9        6.07        7.03      9.97 o 
   8   4   9       73.64       63.08     58.42 o 
 -14   5   9       45.91       42.75     30.33 o 
 -13   5   9      214.44      279.45     48.15 o 
 -12   5   9      381.67      351.69     46.41 o 
 -11   5   9       40.77       47.93     29.99 o 
 -10   5   9       29.19       19.62     16.61 o 
  -9   5   9        8.70        1.20     10.42 o 
  -8   5   9       32.16       32.66     21.22 o 
  -7   5   9       48.06       67.73     35.28 o 
  -6   5   9        5.55        4.89      5.34 o 
  -5   5   9      294.79      324.17     23.47 o 
  -4   5   9        0.89        4.31      3.90 o 
  -3   5   9      387.99      355.93     18.28 o 
  -2   5   9      493.58      531.22     30.81 o 
  -1   5   9     1538.63     1667.71     99.79 o 
   0   5   9      505.35      497.97     36.33 o 
   1   5   9     1715.00     1777.52    100.99 o 
   2   5   9      313.55      305.02     27.74 o 
   3   5   9       23.88       23.66     14.13 o 
   4   5   9      124.32      136.97     33.16 o 
   5   5   9      431.81      423.01     42.86 o 
   6   5   9      165.77      139.86     63.11 o 
   7   5   9      159.08      170.30     34.13 o 
   8   5   9      163.95      157.37     36.16 o 
 -14   6   9       93.23       88.44    112.53 o 
 -13   6   9       12.31        4.27     14.42 o 
 -12   6   9       45.09       72.42     41.85 o 
 -11   6   9      128.91      135.56     59.18 o 
 -10   6   9      221.77      224.66     39.43 o 
  -9   6   9      191.87      213.56     35.44 o 
  -8   6   9      588.98      701.62     71.26 o 
  -7   6   9      764.96      695.35     57.90 o 
  -6   6   9       39.35       31.21     20.95 o 
  -5   6   9        0.35        1.51      9.33 o 
  -4   6   9      152.95      109.14     22.14 o 
  -3   6   9      477.48      547.52     40.25 o 
  -2   6   9       35.53       33.50      7.24 o 
  -1   6   9      195.72      175.99     22.36 o 
   0   6   9      167.01      130.40     23.16 o 
   1   6   9      820.39      745.92     50.30 o 
   2   6   9      147.01      117.71     16.35 o 
   3   6   9      626.74      682.86     69.24 o 
   4   6   9      389.47      417.61     50.18 o 
   5   6   9       13.74       15.19     12.75 o 
   6   6   9      264.27      299.84     53.21 o 
   7   6   9      247.64      273.12     54.75 o 
 -13   7   9       74.72       91.59     51.22 o 
 -12   7   9       62.77       38.91     36.74 o 
 -11   7   9      189.92      197.88     31.70 o 
 -10   7   9       69.27      105.27     64.65 o 
  -9   7   9       69.03       79.08     38.04 o 
  -8   7   9      118.09      132.67     28.31 o 
  -7   7   9        4.15        4.13      7.83 o 
  -6   7   9       12.43       23.11     12.90 o 
  -5   7   9        1.83        4.27      7.21 o 
  -4   7   9      365.66      337.29     31.97 o 
  -3   7   9       67.49       69.13     42.01 o 
  -2   7   9       62.69       71.15     14.68 o 
  -1   7   9      157.62      175.28     22.11 o 
   0   7   9       36.17       37.18     15.89 o 
   1   7   9       79.60       92.23     19.55 o 
   2   7   9      295.37      301.38     39.04 o 
   3   7   9       81.71       91.53     23.02 o 
   4   7   9       48.20       41.08     28.05 o 
   5   7   9      239.73      271.58     46.13 o 
   6   7   9       23.96       16.54     17.29 o 
 -12   8   9      145.50      156.24     62.24 o 
 -11   8   9       25.36       33.93     32.78 o 
 -10   8   9       44.39       52.02     31.63 o 
  -9   8   9       27.06       55.08     50.02 o 
  -8   8   9      295.01      325.58     51.23 o 
  -7   8   9        2.49        8.84     10.94 o 
  -6   8   9       33.11       26.92     15.01 o 
  -5   8   9      894.41      946.06     83.78 o 
  -4   8   9      404.18      372.24     39.39 o 
  -3   8   9      182.86      213.97     38.86 o 
  -2   8   9      744.76      733.24     78.92 o 
  -1   8   9      157.40      137.94     16.24 o 
   0   8   9      191.69      194.99     32.40 o 
   1   8   9      260.80      294.44     48.44 o 
   2   8   9       93.15      103.86     26.02 o 
   3   8   9      125.56      131.23     25.18 o 
   4   8   9      303.32      315.92     51.72 o 
   5   8   9       25.44       29.77     40.31 o 
   6   8   9      672.89      811.52    199.61 o 
 -11   9   9      137.69      131.56     54.42 o 
 -10   9   9      105.97      122.65     33.68 o 
  -9   9   9       38.58       41.74     31.59 o 
  -8   9   9        5.20        8.42      9.15 o 
  -7   9   9      820.68      980.19     67.70 o 
  -6   9   9      125.30      135.85     26.61 o 
  -5   9   9      115.56      105.56     21.10 o 
  -4   9   9      145.32      139.61     24.18 o 
  -3   9   9       15.59       12.34     15.99 o 
  -2   9   9       17.30       18.74     24.35 o 
  -1   9   9        9.00       17.73     24.70 o 
   0   9   9        1.21        6.85     13.52 o 
   1   9   9      172.67      174.10     43.04 o 
   2   9   9      495.32      590.76     71.45 o 
   3   9   9       51.77       46.37     42.69 o 
   4   9   9      447.00      543.86     90.36 o 
   5   9   9      177.58      204.46    114.24 o 
 -10  10   9        9.74       12.24     14.80 o 
  -9  10   9       12.37        7.23      9.28 o 
  -8  10   9        3.54        7.31     13.52 o 
  -7  10   9      107.37      100.26     18.85 o 
  -6  10   9      430.08      471.60     50.24 o 
  -5  10   9      129.83      117.50     26.21 o 
  -4  10   9      360.71      329.26     46.68 o 
  -3  10   9       53.77       53.10     41.77 o 
  -2  10   9      627.73      565.70     84.70 o 
  -1  10   9       81.20       62.26     72.79 o 
   0  10   9       94.50       94.17     43.23 o 
   1  10   9       85.36       90.90     44.19 o 
   2  10   9        7.32       17.67     25.88 o 
   3  10   9      163.81      181.32     76.39 o 
  -8  11   9      120.77      144.92     51.08 o 
  -7  11   9       99.95      115.36     27.21 o 
  -6  11   9      106.66      104.17     31.03 o 
  -5  11   9       63.19       84.22     37.78 o 
  -4  11   9      179.96      231.81     47.35 o 
  -3  11   9      232.59      250.54     51.64 o 
  -2  11   9        7.29       12.08     16.85 o 
  -1  11   9      373.46      363.03     93.97 o 
   0  11   9      118.52      122.42     51.45 o 
   1  11   9        0.54        2.36     13.83 o 
 -15   0  10        0.02        3.38     13.26 o 
 -14   0  10      215.86      221.78     49.15 o 
 -13   0  10      161.56      162.81     46.56 o 
 -12   0  10      299.72      340.36     58.84 o 
 -11   0  10      932.41     1034.67    145.12 o 
 -10   0  10     1017.29      899.04     89.43 o 
  -9   0  10      184.04      188.51     36.55 o 
  -8   0  10       18.20       32.42     29.99 o 
  -7   0  10       33.83       42.58     29.29 o 
  -6   0  10      803.84      842.90     65.66 o 
  -5   0  10     1881.70     1864.96    118.47 o 
  -4   0  10      134.60      168.89     38.35 o 
  -3   0  10     2254.70     2265.19    141.63 o 
  -2   0  10     4368.69     4615.06    404.85 o 
  -1   0  10     1909.95     1929.87    135.59 o 
   0   0  10      193.08      209.33     33.11 o 
   1   0  10      552.83      478.23     58.66 o 
   2   0  10      105.67      100.76     75.56 o 
   3   0  10       29.54       16.84     19.90 o 
   4   0  10        9.05       10.13     14.56 o 
   5   0  10        0.62        3.14      8.63 o 
   6   0  10       77.42       76.49     86.35 o 
   7   0  10       37.25       39.87     35.83 o 
   8   0  10        9.24       12.60     18.26 o 
 -15   1  10        1.26        4.07      9.07 o 
 -14   1  10       15.08       15.61     12.66 o 
 -13   1  10      171.92      196.74     31.06 o 
 -12   1  10      213.79      244.98     37.96 o 
 -11   1  10        5.01        6.55      7.84 o 
 -10   1  10     1233.87     1281.67     90.12 o 
  -9   1  10      260.52      238.98     31.16 o 
  -8   1  10      570.90      614.22     48.25 o 
  -7   1  10     2332.21     2383.50    119.41 o 
  -6   1  10     1170.78     1128.39     56.68 o 
  -5   1  10      701.10      724.62     43.02 o 
  -4   1  10     1492.82     1444.23     68.22 o 
  -3   1  10      445.75      406.80     29.59 o 
  -2   1  10      374.95      349.92     27.52 o 
  -1   1  10       34.74       38.73     17.44 o 
   0   1  10        0.76        4.52      6.16 o 
   1   1  10     2827.37     2873.45     83.84 o 
   2   1  10      320.16      323.21     34.08 o 
   3   1  10       58.85       50.08     23.76 o 
   4   1  10      358.06      364.64     41.45 o 
   5   1  10      147.57      168.82     35.77 o 
   6   1  10        0.95        3.49      8.45 o 
   7   1  10        0.11        3.46      9.03 o 
   8   1  10        7.77        7.62      9.39 o 
 -15   2  10        3.23        1.26      8.02 o 
 -14   2  10       99.81      111.60     52.47 o 
 -13   2  10       56.84       46.48     37.76 o 
 -12   2  10        5.82       13.90     11.96 o 
 -11   2  10      481.07      524.32     60.36 o 
 -10   2  10      280.02      264.75     33.63 o 
  -9   2  10      276.03      291.16     48.87 o 
  -8   2  10     1656.79     1705.78    112.06 o 
  -7   2  10      165.32      137.87     21.39 o 
  -6   2  10      779.13      812.11     39.96 o 
  -5   2  10      303.69      280.78     32.92 o 
  -4   2  10      716.16      705.86     35.07 o 
  -3   2  10     1117.87     1092.48     52.15 o 
  -2   2  10     1158.45     1113.21     58.15 o 
  -1   2  10       88.18       87.56     19.42 o 
   0   2  10       23.79       27.20     13.88 o 
   1   2  10      692.97      705.28     52.66 o 
   2   2  10       31.73       34.18     17.38 o 
   3   2  10        0.59        4.94      7.74 o 
   4   2  10       87.10       73.20     38.56 o 
   5   2  10      305.49      278.05     40.20 o 
   6   2  10        5.68       13.91     11.16 o 
   7   2  10        4.56        5.17     10.40 o 
   8   2  10       22.48       18.90     16.70 o 
 -15   3  10        6.38        4.30      8.00 o 
 -14   3  10        1.54        4.15     11.02 o 
 -13   3  10      148.13      156.12     42.51 o 
 -12   3  10        8.47       11.63      8.31 o 
 -11   3  10        9.56       12.31     10.71 o 
 -10   3  10      178.29      172.47     25.14 o 
  -9   3  10       94.50       88.89     21.45 o 
  -8   3  10       77.68       73.03     24.03 o 
  -7   3  10      852.82      760.29     49.98 o 
  -6   3  10      157.45      139.78     20.74 o 
  -5   3  10       33.85       29.06      9.02 o 
  -4   3  10      235.90      215.36     14.31 o 
  -3   3  10       98.35       84.25     18.77 o 
  -2   3  10      504.36      535.55     32.53 o 
  -1   3  10     1626.84     1757.18     76.86 o 
   0   3  10       74.52       67.27     16.10 o 
   1   3  10       16.63       22.22     12.95 o 
   2   3  10      793.85      830.84     57.77 o 
   3   3  10       17.23       20.83     12.72 o 
   4   3  10      229.88      212.89     26.38 o 
   5   3  10      181.30      147.10     22.53 o 
   6   3  10        7.10        7.15     10.83 o 
   7   3  10       48.82       44.78     35.46 o 
   8   3  10      207.62      238.58     68.40 o 
 -15   4  10       82.11       59.81     59.47 o 
 -14   4  10       52.81       56.07     47.74 o 
 -13   4  10      217.81      182.94     92.18 o 
 -12   4  10       81.43       55.24     36.81 o 
 -11   4  10        0.79        3.11     10.44 o 
 -10   4  10       26.76       32.65     24.44 o 
  -9   4  10        0.85        6.63     11.74 o 
  -8   4  10      477.41      417.99     34.32 o 
  -7   4  10      252.04      137.09     35.87 o 
  -6   4  10      338.86      317.49     30.35 o 
  -5   4  10      793.20      805.33     52.32 o 
  -4   4  10      225.76      215.11     16.23 o 
  -3   4  10        3.49        5.30      5.23 o 
  -2   4  10        0.30        1.95      4.26 o 
  -1   4  10       17.40       24.75     13.76 o 
   0   4  10      489.53      480.38     38.19 o 
   1   4  10      868.88      821.86     55.27 o 
   2   4  10      177.23      155.76     20.35 o 
   3   4  10        7.64       12.57     10.14 o 
   4   4  10       20.99       33.80     22.04 o 
   5   4  10       35.74       26.24     21.94 o 
   6   4  10       22.80       20.41     17.02 o 
   7   4  10       58.32       39.76     35.05 o 
 -14   5  10       11.53       12.63     16.72 o 
 -13   5  10       13.14       34.61     30.28 o 
 -12   5  10        0.86       -0.22      9.67 o 
 -11   5  10      552.96      523.64     59.21 o 
 -10   5  10      448.56      512.59     70.04 o 
  -9   5  10     1808.68     2002.97    109.50 o 
  -8   5  10      226.46      233.08     37.86 o 
  -7   5  10      169.04      160.48     53.32 o 
  -6   5  10      275.17      296.70     36.76 o 
  -5   5  10       13.89       19.33     10.44 o 
  -4   5  10      658.28      653.66     44.34 o 
  -3   5  10      182.41      162.58     16.33 o 
  -2   5  10     1109.67     1047.64     91.25 o 
  -1   5  10      398.12      412.08     32.35 o 
   0   5  10      439.32      440.51     35.59 o 
   1   5  10      230.40      242.91     22.26 o 
   2   5  10      116.55      129.89     20.07 o 
   3   5  10        0.01        1.99      6.36 o 
   4   5  10       80.29       98.19     30.92 o 
   5   5  10      115.35       89.32     27.25 o 
   6   5  10        1.23        4.35      7.59 o 
   7   5  10      126.50       99.57     33.15 o 
 -13   6  10       99.66      101.51     86.21 o 
 -12   6  10       51.31       49.35     39.08 o 
 -11   6  10        6.26       10.11      9.90 o 
 -10   6  10      127.98      105.01     35.19 o 
  -9   6  10        0.58        4.46     10.23 o 
  -8   6  10       54.03       55.90     27.80 o 
  -7   6  10       20.25       14.07     11.07 o 
  -6   6  10      240.53      237.52     33.01 o 
  -5   6  10      920.06      923.69     68.89 o 
  -4   6  10      130.95      138.48     18.43 o 
  -3   6  10     1187.88     1145.54     72.83 o 
  -2   6  10       52.35       52.22     28.57 o 
  -1   6  10      328.77      350.78     28.08 o 
   0   6  10      132.45      148.89     16.11 o 
   1   6  10      164.54      137.82     18.39 o 
   2   6  10       14.07        9.63     12.28 o 
   3   6  10      249.62      271.40     34.20 o 
   4   6  10       13.40        9.17     10.00 o 
   5   6  10       14.95        9.81     13.66 o 
   6   6  10      136.18      138.09     41.50 o 
 -13   7  10        0.51       -1.69     22.31 o 
 -12   7  10       94.58      117.14     44.02 o 
 -11   7  10       74.22       58.08     36.36 o 
 -10   7  10       31.19       33.57     25.69 o 
  -9   7  10        0.49        2.96      7.29 o 
  -8   7  10      113.20      123.04     31.16 o 
  -7   7  10       45.85       46.74     23.07 o 
  -6   7  10       90.43       41.62     30.70 o 
  -5   7  10      261.83      245.21     39.18 o 
  -4   7  10       20.46       18.33     12.46 o 
  -3   7  10      196.04      198.02     30.97 o 
  -2   7  10      103.72      126.64     21.06 o 
  -1   7  10       12.23       15.43     10.10 o 
   0   7  10       68.88       70.92     50.03 o 
   1   7  10      156.51      143.33     30.06 o 
   2   7  10        0.34        1.34      6.68 o 
   3   7  10        0.70        1.36      8.58 o 
   4   7  10        0.04        2.39      7.89 o 
   5   7  10      118.97      127.18     28.76 o 
 -12   8  10        3.54        4.50     10.66 o 
 -11   8  10        2.04        3.54      8.07 o 
 -10   8  10        0.03        0.10      9.49 o 
  -9   8  10       31.61       26.49     21.24 o 
  -8   8  10       33.79       31.69     22.02 o 
  -7   8  10      110.68      107.87     37.01 o 
  -6   8  10        0.16        4.76      8.70 o 
  -5   8  10        0.09        2.63      6.16 o 
  -4   8  10       46.85       42.96     23.15 o 
  -3   8  10        1.58        3.81      5.88 o 
  -2   8  10       65.76       48.45     37.17 o 
  -1   8  10       21.56       19.37     27.55 o 
   0   8  10       34.73       29.84     32.58 o 
   1   8  10       24.38       24.39     21.07 o 
   2   8  10       99.11       92.74     28.42 o 
   3   8  10      109.68       85.08     52.60 o 
   4   8  10        6.46        4.96     11.95 o 
 -11   9  10      110.79       87.35     90.21 o 
 -10   9  10       54.41       49.14     46.25 o 
  -9   9  10       30.63       35.42     40.28 o 
  -8   9  10        8.55        7.13     10.79 o 
  -7   9  10       48.27       37.12     32.19 o 
  -6   9  10       40.05       26.52     21.26 o 
  -5   9  10      208.44      200.98     38.09 o 
  -4   9  10      148.16      158.40     34.38 o 
  -3   9  10        0.84        5.61     11.00 o 
  -2   9  10       19.33       29.18     32.08 o 
  -1   9  10        4.10        4.03     16.81 o 
   0   9  10        0.68        7.57     16.11 o 
   1   9  10        0.81       -1.40     19.76 o 
   2   9  10      142.36      179.16     78.21 o 
   3   9  10       34.96       16.56     25.59 o 
  -9  10  10       26.19       27.69     32.97 o 
  -8  10  10      233.67      237.80     44.12 o 
  -7  10  10      177.12      199.26     35.14 o 
  -6  10  10       46.95       27.15     21.53 o 
  -5  10  10      196.76      208.90     51.10 o 
  -4  10  10        7.61        6.68     13.09 o 
  -3  10  10        3.56        3.18     10.57 o 
  -2  10  10      115.79      110.93    119.52 o 
  -1  10  10       46.58       40.94     58.39 o 
   0  10  10        0.65        4.07     13.24 o 
   1  10  10       11.00       11.76     19.98 o 
   2  10  10       64.40       34.64     64.52 o 
  -6  11  10       11.65       15.81     18.47 o 
  -5  11  10       59.00       65.83     45.04 o 
  -4  11  10      157.99      216.06     43.60 o 
  -3  11  10       28.18       19.90     27.21 o 
  -2  11  10       93.29      108.77     42.56 o 
  -1  11  10      117.74      146.86     71.81 o 
 -15   1  11       13.59       18.35     16.31 o 
 -14   1  11        5.26        7.68     11.80 o 
 -13   1  11       40.13       34.48     21.97 o 
 -12   1  11      221.77      241.23     44.55 o 
 -11   1  11      599.27      544.81     69.08 o 
 -10   1  11      403.24      420.79     48.35 o 
  -9   1  11      576.41      560.67     47.26 o 
  -8   1  11       12.55       15.28     13.34 o 
  -7   1  11        0.20        1.99      5.61 o 
  -6   1  11        1.27        2.01      4.49 o 
  -5   1  11       99.63      110.86     19.76 o 
  -4   1  11       17.05       12.18      7.44 o 
  -3   1  11      342.80      354.15     27.80 o 
  -2   1  11      193.61      181.69     19.82 o 
  -1   1  11        5.73        5.99      8.32 o 
   0   1  11      111.05      119.81     25.27 o 
   1   1  11      997.22      926.53     65.84 o 
   2   1  11      198.31      179.85     25.89 o 
   3   1  11       90.21       84.68     35.55 o 
   4   1  11       13.43       10.84     12.54 o 
   5   1  11       91.20      115.00     42.75 o 
   6   1  11        1.10        8.33     11.00 o 
   7   1  11       56.84       40.09     36.52 o 
 -15   2  11        0.05        3.41      8.70 o 
 -14   2  11       22.65       30.07     25.53 o 
 -13   2  11       68.39       86.98     60.59 o 
 -12   2  11       27.00       23.97     14.90 o 
 -11   2  11      112.08      118.32     20.45 o 
 -10   2  11       77.11       62.16     22.05 o 
  -9   2  11        4.60        8.27      6.98 o 
  -8   2  11      852.84      713.46    103.97 o 
  -7   2  11       52.94       61.47     23.95 o 
  -6   2  11      215.89      188.54     17.86 o 
  -5   2  11       43.76       57.90     24.29 o 
  -4   2  11      356.01      358.01     30.22 o 
  -3   2  11       23.15       25.19     13.06 o 
  -2   2  11      255.36      273.39     21.99 o 
  -1   2  11       78.36       92.14     36.71 o 
   0   2  11       11.70       10.14      8.17 o 
   1   2  11       63.35       83.68     37.19 o 
   2   2  11      357.34      358.34     38.72 o 
   3   2  11       22.47       17.26     12.24 o 
   4   2  11       41.50       32.15     21.41 o 
   5   2  11        0.63        8.09      8.57 o 
   6   2  11       48.95       41.07     39.08 o 
   7   2  11      144.19      175.19     54.89 o 
 -15   3  11        6.87        7.08      9.88 o 
 -14   3  11       20.55       23.05     20.72 o 
 -13   3  11      381.22      426.56     54.47 o 
 -12   3  11       92.75       91.14     54.25 o 
 -11   3  11        0.20        5.78      8.66 o 
 -10   3  11       47.81       61.92     14.45 o 
  -9   3  11        1.71        6.04      5.97 o 
  -8   3  11       47.97       58.80     18.71 o 
  -7   3  11      111.49      137.94     27.18 o 
  -6   3  11      246.61      241.34     25.73 o 
  -5   3  11       47.25       44.86     10.67 o 
  -4   3  11       12.22       11.43      7.36 o 
  -3   3  11       65.12       65.03     14.14 o 
  -2   3  11        0.49        2.47      5.91 o 
  -1   3  11      260.86      292.97     25.21 o 
   0   3  11      109.72      101.41     17.41 o 
   1   3  11      762.13      820.54     57.95 o 
   2   3  11       78.79       68.13     36.51 o 
   3   3  11      174.14      162.13     26.77 o 
   4   3  11        8.18       10.55      6.98 o 
   5   3  11      166.23      167.69     26.55 o 
   6   3  11        7.97        7.68      9.81 o 
 -14   4  11      688.33      875.15     76.28 o 
 -13   4  11      383.51      413.05     72.43 o 
 -12   4  11       41.08       23.70     22.28 o 
 -11   4  11      137.48      183.73     33.61 o 
 -10   4  11        6.53       16.43     13.15 o 
  -9   4  11       11.44       23.78     19.57 o 
  -8   4  11       18.74       31.30     19.57 o 
  -7   4  11       11.51       16.58     10.86 o 
  -6   4  11      251.91      276.94     35.23 o 
  -5   4  11       70.92       69.19     30.18 o 
  -4   4  11        0.03        1.57      3.60 o 
  -3   4  11       36.74       46.45     10.55 o 
  -2   4  11       63.13       54.48     12.61 o 
  -1   4  11       35.40       41.24     21.63 o 
   0   4  11        2.15        2.67      6.52 o 
   1   4  11      190.22      179.12     23.32 o 
   2   4  11      213.85      189.62     25.44 o 
   3   4  11      271.01      264.31     28.63 o 
   4   4  11       27.37       22.85     15.77 o 
   5   4  11      199.60      174.03     39.60 o 
   6   4  11       51.60       76.41     28.42 o 
 -14   5  11        0.73        4.38     12.07 o 
 -13   5  11      108.55      141.98     49.08 o 
 -12   5  11       99.86      104.84     45.82 o 
 -11   5  11      216.93      212.64     48.77 o 
 -10   5  11      535.08      582.00     85.26 o 
  -9   5  11      439.07      539.04     65.85 o 
  -8   5  11       49.86       94.81     41.05 o 
  -7   5  11      143.39      193.46     33.34 o 
  -6   5  11      198.10      223.68     28.44 o 
  -5   5  11      173.61      188.98     24.68 o 
  -4   5  11       30.70       53.83     27.84 o 
  -3   5  11      349.21      314.10     30.10 o 
  -2   5  11     1994.23     2016.55    121.76 o 
  -1   5  11       68.29       62.87     16.11 o 
   0   5  11       51.41       48.33     15.75 o 
   1   5  11        8.93        4.21      5.74 o 
   2   5  11      391.48      447.81     50.51 o 
   3   5  11       10.95        8.40      9.85 o 
   4   5  11      223.79      255.78     42.11 o 
   5   5  11        9.55       10.20     11.71 o 
   6   5  11       66.02       36.76     65.35 o 
 -13   6  11       15.66       19.92     23.13 o 
 -12   6  11      123.04      122.20     40.83 o 
 -11   6  11       47.83       80.37     44.29 o 
 -10   6  11       60.73       62.14     37.28 o 
  -9   6  11        0.79        1.34      6.26 o 
  -8   6  11      198.72      266.82     48.02 o 
  -7   6  11        1.89        0.36      8.91 o 
  -6   6  11      163.59      200.03     32.40 o 
  -5   6  11       18.82       11.08      9.49 o 
  -4   6  11       13.37       18.97     16.79 o 
  -3   6  11       44.71       31.80     19.33 o 
  -2   6  11       16.65       23.65     16.19 o 
  -1   6  11        1.44        3.31      8.62 o 
   0   6  11        1.42        3.77      5.61 o 
   1   6  11      342.38      384.15     38.70 o 
   2   6  11        6.15        6.08      8.69 o 
   3   6  11       45.22       46.48     31.89 o 
   4   6  11      167.04      188.55     34.84 o 
   5   6  11        4.28        5.08      8.80 o 
 -12   7  11        5.97        8.61     13.73 o 
 -11   7  11       75.31       88.68     71.03 o 
 -10   7  11      165.62      239.68     40.25 o 
  -9   7  11      112.68      127.11     24.02 o 
  -8   7  11        4.00        4.43      7.02 o 
  -7   7  11       30.99       48.88     26.22 o 
  -6   7  11       52.78       36.84     20.55 o 
  -5   7  11       48.92       73.42     30.00 o 
  -4   7  11      235.84      258.30     36.25 o 
  -3   7  11        4.50        9.41     13.81 o 
  -2   7  11       25.47       39.61     29.72 o 
  -1   7  11      577.70      558.43     63.09 o 
   0   7  11        4.67        7.62     10.05 o 
   1   7  11       10.59       12.44     14.11 o 
   2   7  11      331.93      335.91     53.34 o 
   3   7  11      304.75      300.51     64.99 o 
   4   7  11       96.64      114.07     46.64 o 
 -11   8  11      214.36      276.77     52.01 o 
 -10   8  11        3.76        5.27     12.95 o 
  -9   8  11      135.16      162.53     39.94 o 
  -8   8  11      100.13      144.62     23.96 o 
  -7   8  11        8.87       13.73     12.63 o 
  -6   8  11        1.46        1.50     11.07 o 
  -5   8  11      526.35      519.87     48.36 o 
  -4   8  11       49.33       60.00     36.11 o 
  -3   8  11        0.23        2.20      7.25 o 
  -2   8  11       27.55       49.51     33.33 o 
  -1   8  11        0.01        3.37     17.71 o 
   0   8  11      253.73      307.96     76.19 o 
   1   8  11       31.55       28.93     31.20 o 
   2   8  11        6.56        6.96     14.65 o 
   3   8  11      181.10      216.10     61.71 o 
 -10   9  11      262.56      338.19     73.94 o 
  -9   9  11       24.99       26.53     30.26 o 
  -8   9  11      133.48      143.74     29.28 o 
  -7   9  11      377.07      422.98     65.26 o 
  -6   9  11        0.37        8.34     11.48 o 
  -5   9  11       98.88       95.92     35.55 o 
  -4   9  11      416.97      471.00     59.05 o 
  -3   9  11       28.35       32.12     27.79 o 
  -2   9  11        0.29        6.31     17.60 o 
  -1   9  11      247.49      281.51     67.54 o 
   0   9  11      159.09      176.64    100.28 o 
   1   9  11       40.33       45.46     59.20 o 
   2   9  11      258.44      296.23    101.99 o 
  -8  10  11      223.73      202.13     40.40 o 
  -7  10  11        3.19        6.39      8.73 o 
  -6  10  11       11.01       23.36     25.54 o 
  -5  10  11       12.82       17.39     20.65 o 
  -4  10  11        8.37        5.41     12.62 o 
  -3  10  11      151.35      179.57     49.28 o 
  -2  10  11      127.43      142.93     58.12 o 
  -1  10  11        0.17        4.47     17.15 o 
   0  10  11       15.10        9.08     22.41 o 
 -15   0  12      238.73      243.00     99.79 o 
 -14   0  12        7.26       12.16     16.00 o 
 -13   0  12        0.23        2.59     12.32 o 
 -12   0  12       83.76       39.75     43.21 o 
 -11   0  12      173.25      225.40     50.63 o 
 -10   0  12      868.36      829.75    116.64 o 
  -9   0  12      256.68      263.42     53.33 o 
  -8   0  12      165.46      165.26     32.03 o 
  -7   0  12        0.09        2.72      6.00 o 
  -6   0  12      212.98      243.74     39.50 o 
  -5   0  12     1908.53     1908.02    140.78 o 
  -4   0  12     1126.46     1039.00     94.31 o 
  -3   0  12      138.90      125.64     33.07 o 
  -2   0  12       28.55       21.20     19.15 o 
  -1   0  12      184.96      200.95     30.92 o 
   0   0  12     1063.58     1206.72     87.66 o 
   1   0  12       17.08       11.86      9.66 o 
   2   0  12       51.27       80.86     44.52 o 
   3   0  12      731.17      811.02    101.27 o 
   4   0  12      387.84      365.37     60.86 o 
   5   0  12       32.14       15.49     21.14 o 
   6   0  12       25.98       24.07     33.05 o 
 -15   1  12       21.85       26.09     25.63 o 
 -14   1  12        9.55        7.38      9.15 o 
 -13   1  12      351.05      427.08     63.88 o 
 -12   1  12      276.25      294.98     55.25 o 
 -11   1  12       91.60       69.13     31.04 o 
 -10   1  12      318.06      338.21     44.55 o 
  -9   1  12        6.19        4.40      8.58 o 
  -8   1  12       82.27      106.08     23.09 o 
  -7   1  12      377.81      412.66     30.17 o 
  -6   1  12        2.22        3.12      5.76 o 
  -5   1  12      548.39      547.69     37.31 o 
  -4   1  12     1942.95     2006.93    105.89 o 
  -3   1  12     2253.94     2362.75     69.71 o 
  -2   1  12       56.33       63.38     19.62 o 
  -1   1  12     1204.53     1325.67     82.78 o 
   0   1  12      852.35      859.24     65.24 o 
   1   1  12      337.66      331.12     32.13 o 
   2   1  12       10.23       22.22     16.31 o 
   3   1  12       37.78       30.44     20.98 o 
   4   1  12      137.59      157.78     34.44 o 
   5   1  12       67.33       69.40     56.39 o 
   6   1  12        1.27        2.79      6.74 o 
 -14   2  12       78.80      117.56     62.87 o 
 -13   2  12        0.43        2.86     11.60 o 
 -12   2  12       88.44       88.77     27.91 o 
 -11   2  12        2.26        6.73      8.17 o 
 -10   2  12       18.28       15.69     11.68 o 
  -9   2  12      218.59      247.99     39.73 o 
  -8   2  12      253.28      257.88     34.23 o 
  -7   2  12      215.81      202.28     21.98 o 
  -6   2  12      259.11      290.09     21.55 o 
  -5   2  12      358.33      357.43     29.70 o 
  -4   2  12        0.37        1.86      5.68 o 
  -3   2  12      886.35      932.58     61.61 o 
  -2   2  12      388.93      397.64     29.74 o 
  -1   2  12      103.91       89.28     19.04 o 
   0   2  12      801.09      849.74     66.10 o 
   1   2  12      224.09      268.63     31.97 o 
   2   2  12      342.67      291.98     35.13 o 
   3   2  12       89.03       85.80     47.77 o 
   4   2  12        5.62       10.81     13.97 o 
   5   2  12        0.15        1.74      7.25 o 
   6   2  12      110.73      129.55     45.21 o 
 -14   3  12       28.62       19.56     15.17 o 
 -13   3  12        0.11        0.17     10.90 o 
 -12   3  12        0.02        2.02     11.05 o 
 -11   3  12       33.83       36.86     29.38 o 
 -10   3  12        6.50       19.05     17.69 o 
  -9   3  12      311.49      321.03     38.13 o 
  -8   3  12      117.37       76.79     17.25 o 
  -7   3  12      421.52      462.87     37.66 o 
  -6   3  12     1074.24     1122.93     74.43 o 
  -5   3  12       33.58       32.00     13.28 o 
  -4   3  12     1376.51     1357.29     77.60 o 
  -3   3  12      224.83      214.23     21.10 o 
  -2   3  12      267.98      261.72     24.35 o 
  -1   3  12     1086.51     1180.09     56.80 o 
   0   3  12       90.25       82.55     17.33 o 
   1   3  12       35.32       28.69     20.03 o 
   2   3  12      793.98      800.87     58.82 o 
   3   3  12        2.61        3.66      7.12 o 
   4   3  12      164.57      153.13     39.76 o 
   5   3  12      165.91      217.90     40.80 o 
 -14   4  12      122.29       70.36     69.18 o 
 -13   4  12      134.94      129.07     53.82 o 
 -12   4  12      140.72      135.55     33.23 o 
 -11   4  12       27.57       34.49     26.90 o 
 -10   4  12      331.70      348.22     45.75 o 
  -9   4  12        9.49       19.29     15.71 o 
  -8   4  12      546.13      567.63     59.33 o 
  -7   4  12      266.17      256.87     46.28 o 
  -6   4  12        8.36        9.58      9.29 o 
  -5   4  12        6.19        6.58      6.95 o 
  -4   4  12       95.15       90.86     22.37 o 
  -3   4  12      436.45      471.18     48.31 o 
  -2   4  12      423.95      396.61     35.96 o 
  -1   4  12       10.65       10.16      8.52 o 
   0   4  12       53.05       49.39     17.07 o 
   1   4  12      141.54      178.79     27.93 o 
   2   4  12       14.80        9.41      7.98 o 
   3   4  12      644.72      662.05     65.51 o 
   4   4  12       91.66       98.28     32.48 o 
   5   4  12      262.58      225.48     46.77 o 
 -13   5  12       15.32       18.82     21.25 o 
 -12   5  12      166.99      145.95     32.12 o 
 -11   5  12       23.30       15.90     18.33 o 
 -10   5  12       20.84       20.28     17.17 o 
  -9   5  12      149.26      162.80     31.40 o 
  -8   5  12       10.11       16.51     10.66 o 
  -7   5  12      166.49      160.74     37.42 o 
  -6   5  12      165.60      198.70     36.99 o 
  -5   5  12      183.64      176.11     22.69 o 
  -4   5  12      297.60      336.15     34.51 o 
  -3   5  12      206.41      265.60     32.25 o 
  -2   5  12      239.50      239.49     29.41 o 
  -1   5  12      329.85      351.49     46.45 o 
   0   5  12      228.90      238.44     33.52 o 
   1   5  12       52.96       64.70     18.97 o 
   2   5  12      238.40      292.62     43.39 o 
   3   5  12       80.92       93.32     37.77 o 
   4   5  12       50.62       42.51     50.08 o 
 -13   6  12        0.52        0.00     11.74 o 
 -12   6  12       46.10       67.20     27.03 o 
 -11   6  12      375.04      456.26     75.60 o 
 -10   6  12       57.18       64.05     43.63 o 
  -9   6  12        0.01        3.95      8.63 o 
  -8   6  12      160.56      194.88     45.28 o 
  -7   6  12       14.24       15.36     12.57 o 
  -6   6  12       47.24       50.95     36.89 o 
  -5   6  12      102.01       96.37     24.25 o 
  -4   6  12      326.55      334.01     46.41 o 
  -3   6  12      248.49      218.90     30.91 o 
  -2   6  12        0.21        3.32      7.47 o 
  -1   6  12        3.96        5.03      7.07 o 
   0   6  12      116.88      118.66     45.40 o 
   1   6  12        3.39        3.75      8.13 o 
   2   6  12       94.21       97.76     44.13 o 
   3   6  12       76.98       92.80     37.72 o 
   4   6  12        0.37        3.83     10.65 o 
 -12   7  12        8.85       11.09     15.76 o 
 -11   7  12      106.28       93.63     24.64 o 
 -10   7  12       12.39       17.21     15.85 o 
  -9   7  12        1.69        3.64      7.59 o 
  -8   7  12       11.19        4.38      9.22 o 
  -7   7  12        0.05        3.99      7.12 o 
  -6   7  12       29.06       25.28     19.12 o 
  -5   7  12       10.30       13.34     13.91 o 
  -4   7  12      282.78      317.10     42.09 o 
  -3   7  12      224.02      248.57     35.99 o 
  -2   7  12       39.22       36.09     27.66 o 
  -1   7  12        1.91        4.42     14.68 o 
   0   7  12       39.44       42.81     35.90 o 
   1   7  12       34.00       30.60     28.65 o 
   2   7  12      104.57       91.75     25.44 o 
   3   7  12        0.08        2.43      6.02 o 
 -10   8  12       25.05       21.20     23.43 o 
  -9   8  12       21.38       16.97     22.40 o 
  -8   8  12        2.54        3.01      9.42 o 
  -7   8  12       24.35       19.74     15.27 o 
  -6   8  12      190.38      181.00     35.43 o 
  -5   8  12      139.06      143.93     35.19 o 
  -4   8  12       14.63        9.39     11.34 o 
  -3   8  12       93.15       95.66     40.98 o 
  -2   8  12       11.69       13.24     22.75 o 
  -1   8  12        0.25        2.67     16.74 o 
   0   8  12        0.36        0.84     21.59 o 
   1   8  12       20.69       23.12     32.67 o 
   2   8  12        3.33        4.20     15.57 o 
  -9   9  12        6.33        7.17     11.80 o 
  -8   9  12       35.69       19.18     17.97 o 
  -7   9  12       33.63       24.71     23.21 o 
  -6   9  12      128.91      122.76     30.80 o 
  -5   9  12       66.33       56.22     47.87 o 
  -4   9  12      173.28      159.36     53.56 o 
  -3   9  12        6.10        8.25     17.91 o 
  -2   9  12        5.89        5.14      9.97 o 
  -1   9  12        7.32        8.17     27.23 o 
   0   9  12       22.62       16.77     27.57 o 
  -5  10  12        0.20        3.85     10.88 o 
  -4  10  12      536.75      572.15    119.33 o 
 -14   1  13       36.97       37.31     36.92 o 
 -13   1  13       14.20       23.48     20.91 o 
 -12   1  13       21.43       23.28     21.00 o 
 -11   1  13        1.87        3.18      6.12 o 
 -10   1  13       76.42       75.42     35.45 o 
  -9   1  13        0.34        3.82      7.93 o 
  -8   1  13       41.14       45.23     24.69 o 
  -7   1  13      471.07      559.37     45.75 o 
  -6   1  13      384.91      410.82     38.07 o 
  -5   1  13       14.77       14.92      9.54 o 
  -4   1  13       71.09       63.05     32.51 o 
  -3   1  13       99.77      125.54     18.79 o 
  -2   1  13       85.80       72.70     19.31 o 
  -1   1  13        6.69        4.94      6.27 o 
   0   1  13      656.00      634.86     60.51 o 
   1   1  13        1.88        2.41      7.52 o 
   2   1  13        0.89        3.37      6.46 o 
   3   1  13        0.06        2.67      7.44 o 
   4   1  13       26.50       29.28     26.93 o 
 -14   2  13      255.56      280.55     63.84 o 
 -13   2  13      149.84      158.58     39.60 o 
 -12   2  13        0.48        3.05      7.85 o 
 -11   2  13       25.68       37.00     27.91 o 
 -10   2  13       10.27        9.05      9.09 o 
  -9   2  13      160.89      136.81     22.43 o 
  -8   2  13        9.44        7.56      7.00 o 
  -7   2  13       63.08       74.93     23.30 o 
  -6   2  13      401.85      463.20     39.86 o 
  -5   2  13      259.82      273.16     31.07 o 
  -4   2  13        2.43        4.67      6.43 o 
  -3   2  13       61.54       74.98     19.04 o 
  -2   2  13      110.04      102.05     20.20 o 
  -1   2  13        8.74       12.49      9.87 o 
   0   2  13      444.28      447.72     44.38 o 
   1   2  13      220.66      207.75     27.38 o 
   2   2  13       15.33       16.88     15.02 o 
   3   2  13       62.93       49.66     40.47 o 
   4   2  13       49.23       53.34     22.11 o 
 -14   3  13       22.09       22.05     17.05 o 
 -13   3  13       60.65       70.62     53.37 o 
 -12   3  13      251.64      297.96     64.43 o 
 -11   3  13       59.85       66.76     37.03 o 
 -10   3  13       84.84      102.71     33.45 o 
  -9   3  13       13.60       14.83     11.52 o 
  -8   3  13        2.81        2.93      7.85 o 
  -7   3  13        1.06        4.71      8.60 o 
  -6   3  13      124.92      131.52     31.15 o 
  -5   3  13      227.23      224.30     32.64 o 
  -4   3  13      297.55      340.98     46.08 o 
  -3   3  13       76.04       86.47     20.10 o 
  -2   3  13        7.25        6.13      6.43 o 
  -1   3  13       30.89       21.04     12.78 o 
   0   3  13       27.05       29.42     16.51 o 
   1   3  13      199.58      188.53     28.64 o 
   2   3  13        2.22        0.81      6.44 o 
   3   3  13        1.75        2.12      5.89 o 
   4   3  13       38.48       15.10     24.59 o 
 -13   4  13       29.09       21.35     19.35 o 
 -12   4  13      256.42      309.46     73.13 o 
 -11   4  13      505.77      575.67     87.78 o 
 -10   4  13       20.64       26.39     19.87 o 
  -9   4  13      165.18      184.02     32.75 o 
  -8   4  13      189.67      233.33     39.19 o 
  -7   4  13        0.29        3.10      7.35 o 
  -6   4  13        1.56        2.61      6.63 o 
  -5   4  13       67.40       43.11     26.11 o 
  -4   4  13        8.53       13.58      9.82 o 
  -3   4  13      149.46      155.88     21.95 o 
  -2   4  13        3.31        2.07      9.03 o 
  -1   4  13      131.45      122.25     28.37 o 
   0   4  13        0.26        3.48      6.23 o 
   1   4  13        1.94        7.38      7.41 o 
   2   4  13      215.62      234.36     39.23 o 
   3   4  13       21.62       16.91     20.01 o 
   4   4  13       11.58        6.38     12.42 o 
 -13   5  13      401.45      415.88     93.33 o 
 -12   5  13      168.70      198.31     40.21 o 
 -11   5  13        5.29        8.18     12.07 o 
 -10   5  13      165.82      259.58     47.64 o 
  -9   5  13      272.64      329.84     51.38 o 
  -8   5  13       11.12       20.75     15.50 o 
  -7   5  13      230.86      264.61     39.01 o 
  -6   5  13       10.59        5.02      9.51 o 
  -5   5  13       10.54       10.47      9.16 o 
  -4   5  13       37.16       19.52     18.27 o 
  -3   5  13       68.54       58.25     36.23 o 
  -2   5  13       28.98       16.42     15.52 o 
  -1   5  13        3.62        2.92      6.33 o 
   0   5  13       24.74       18.91     17.22 o 
   1   5  13       11.22        8.45     12.98 o 
   2   5  13        2.56        3.33      9.29 o 
   3   5  13       26.41       22.87     25.80 o 
 -12   6  13       47.45       32.34     43.49 o 
 -11   6  13      231.07      332.22     60.67 o 
 -10   6  13      254.01      272.45     57.13 o 
  -9   6  13      282.87      356.53     55.34 o 
  -8   6  13       59.14       29.74     19.14 o 
  -7   6  13        8.75        8.79      8.71 o 
  -6   6  13       41.71       27.04     23.22 o 
  -5   6  13        8.57        3.19      9.12 o 
  -4   6  13      307.78      310.34     47.79 o 
  -3   6  13      201.31      218.38     35.66 o 
  -2   6  13      183.13      204.41     39.99 o 
  -1   6  13       17.59       14.92     19.36 o 
   0   6  13      121.91      138.81     34.01 o 
   1   6  13      361.06      360.46     73.84 o 
   2   6  13        2.04        4.00      8.81 o 
 -11   7  13        3.14        4.64     10.98 o 
 -10   7  13      179.96      245.76     49.12 o 
  -9   7  13      391.85      472.51     80.98 o 
  -8   7  13        3.92        5.00      9.10 o 
  -7   7  13      654.50      778.54    101.85 o 
  -6   7  13      650.20      725.05     77.01 o 
  -5   7  13       81.13      155.96     46.25 o 
  -4   7  13       33.49       44.84     37.33 o 
  -3   7  13       13.27        9.56     15.19 o 
  -2   7  13        0.01        1.53     15.85 o 
  -1   7  13       60.53       65.92     76.36 o 
   0   7  13       91.89      106.01    124.46 o 
   1   7  13        0.89        5.52     13.32 o 
  -9   8  13      118.88      148.08     39.91 o 
  -8   8  13      578.06      670.04     92.18 o 
  -7   8  13        3.58        3.66      9.84 o 
  -6   8  13      915.72     1100.74     80.48 o 
  -5   8  13       43.13       64.55     30.34 o 
  -4   8  13      121.82      109.83     39.02 o 
  -3   8  13      108.46      134.26     51.03 o 
  -2   8  13        6.90        9.37     14.77 o 
  -1   8  13       76.26       78.19     41.37 o 
   0   8  13      170.63      233.46     83.41 o 
  -6   9  13        8.16        5.28     15.16 o 
  -5   9  13      241.79      283.55     66.14 o 
  -4   9  13      155.05      210.83     63.12 o 
  -3   9  13       40.02       39.16     51.43 o 
 -13   0  14        5.67        5.12     16.50 o 
 -12   0  14       15.15       24.92     29.86 o 
 -11   0  14        1.14        2.01     14.05 o 
 -10   0  14      654.31      687.97    126.11 o 
  -9   0  14      423.19      440.48    155.23 o 
  -8   0  14       95.51      135.31     24.96 o 
  -7   0  14        0.52        1.91      8.64 o 
  -6   0  14      417.55      507.76     71.28 o 
  -5   0  14      218.84      234.06     33.94 o 
  -4   0  14      129.81      129.59     24.24 o 
  -3   0  14      752.87      804.37    103.32 o 
  -2   0  14     1435.55     1472.05    110.44 o 
  -1   0  14       43.25       20.05     21.18 o 
   0   0  14      486.84      457.60     72.83 o 
   1   0  14      234.26      237.18     45.49 o 
   2   0  14       58.98       76.22     62.06 o 
   3   0  14      217.48      189.37     44.07 o 
 -13   1  14       31.32       54.38     43.25 o 
 -12   1  14        3.51        3.93      8.85 o 
 -11   1  14       59.67       66.17     23.06 o 
 -10   1  14       51.05       71.93     35.97 o 
  -9   1  14      200.13      181.34     26.31 o 
  -8   1  14        1.13        0.99      5.82 o 
  -7   1  14      174.94      195.04     22.84 o 
  -6   1  14      694.28      750.09     71.55 o 
  -5   1  14      368.32      335.35     34.03 o 
  -4   1  14       98.47      105.24     24.72 o 
  -3   1  14       94.58       92.67     18.52 o 
  -2   1  14       57.97       66.76     17.91 o 
  -1   1  14      282.42      303.31     28.53 o 
   0   1  14        3.60        4.94      6.99 o 
   1   1  14      119.43      128.35     20.58 o 
   2   1  14      235.71      256.21     37.13 o 
   3   1  14      211.90      225.78     43.15 o 
 -13   2  14        6.34       10.64     12.19 o 
 -12   2  14       19.69       22.05     24.03 o 
 -11   2  14       81.88      108.78     50.98 o 
 -10   2  14       96.46      102.26     38.97 o 
  -9   2  14      198.61      233.33     26.59 o 
  -8   2  14       19.54       12.31      8.60 o 
  -7   2  14      230.76      223.99     30.40 o 
  -6   2  14      296.12      324.52     39.66 o 
  -5   2  14      589.27      665.16     72.14 o 
  -4   2  14       34.18       36.19     21.14 o 
  -3   2  14      613.56      642.11     59.48 o 
  -2   2  14      264.57      314.17     28.59 o 
  -1   2  14       26.38       21.56     13.61 o 
   0   2  14      205.06      222.78     28.13 o 
   1   2  14       69.97       65.24     23.81 o 
   2   2  14       10.85       18.34     16.14 o 
   3   2  14      457.13      542.11     87.11 o 
 -13   3  14        2.01        8.82     12.17 o 
 -12   3  14       12.90       23.16     20.44 o 
 -11   3  14       26.17       29.90     29.32 o 
 -10   3  14      141.08      176.62     37.02 o 
  -9   3  14     1087.56     1000.46    231.06 o 
  -8   3  14        3.07        3.54      5.97 o 
  -7   3  14      103.21      135.97     21.94 o 
  -6   3  14        0.38        3.27      8.16 o 
  -5   3  14       17.29       24.90     17.12 o 
  -4   3  14      145.88      167.49     21.95 o 
  -3   3  14       83.93       91.79     25.06 o 
  -2   3  14        2.92        2.31      7.39 o 
  -1   3  14      115.76      140.45     20.80 o 
   0   3  14      225.67      234.79     26.53 o 
   1   3  14      126.39      133.37     21.98 o 
   2   3  14      458.64      462.54     60.68 o 
   3   3  14       14.87        7.20     12.59 o 
 -12   4  14       13.69       22.91     17.94 o 
 -11   4  14       55.59       94.74     31.96 o 
 -10   4  14       59.45       67.55     60.68 o 
  -9   4  14       65.40       85.20     21.40 o 
  -8   4  14       42.18       52.77     30.52 o 
  -7   4  14       18.40       18.39     11.95 o 
  -6   4  14       95.05       97.45     48.35 o 
  -5   4  14        4.19        4.85      9.28 o 
  -4   4  14        7.22        3.39      8.90 o 
  -3   4  14      143.18      147.29     27.24 o 
  -2   4  14      291.52      348.68     48.98 o 
  -1   4  14       41.39       40.76     31.50 o 
   0   4  14      413.32      489.96     64.90 o 
   1   4  14     1038.00     1162.41     77.50 o 
   2   4  14       20.33       19.81     23.96 o 
 -12   5  14       18.68       33.95     38.29 o 
 -11   5  14        4.71        8.10     10.39 o 
 -10   5  14      127.73      159.50     48.02 o 
  -9   5  14      183.35      230.23     39.13 o 
  -8   5  14        5.55        5.58      9.77 o 
  -7   5  14        2.96        6.79      8.78 o 
  -6   5  14        6.56        7.63      7.86 o 
  -5   5  14       42.67       43.54     38.24 o 
  -4   5  14       14.44       10.22     13.36 o 
  -3   5  14       75.23       67.83     22.52 o 
  -2   5  14       26.51       21.50     20.41 o 
  -1   5  14       21.02       32.47     28.53 o 
   0   5  14       68.57       71.38     34.58 o 
   1   5  14        0.73        3.15      9.91 o 
 -11   6  14        7.03       12.51     16.54 o 
 -10   6  14       14.89       12.79     17.12 o 
  -9   6  14       30.27       36.67     31.15 o 
  -8   6  14       45.66       63.50     44.86 o 
  -7   6  14       55.16       54.05     40.16 o 
  -6   6  14      122.10      100.97     28.98 o 
  -5   6  14        0.97        4.45      9.34 o 
  -4   6  14        2.78        6.65     10.32 o 
  -3   6  14        2.50        3.29      9.04 o 
  -2   6  14      153.11      135.46     41.54 o 
  -1   6  14       38.07       34.23     38.72 o 
   0   6  14        5.74        8.32     15.39 o 
  -9   7  14       10.15        8.35      8.70 o 
  -8   7  14       21.50       15.66     12.75 o 
  -7   7  14        0.46        4.02     12.61 o 
  -6   7  14      299.38      307.39     51.63 o 
  -5   7  14       93.51       88.05     23.92 o 
  -4   7  14        0.60        2.00     11.80 o 
  -3   7  14      153.54      163.54     38.33 o 
  -2   7  14       14.33       11.04     13.04 o 
  -1   7  14       41.30       21.46     34.97 o 
  -7   8  14        6.06        8.89     10.09 o 
  -6   8  14        5.79       11.57     14.79 o 
  -5   8  14       36.91       28.41     31.63 o 
  -4   8  14       10.14        3.14     11.71 o 
 -12   1  15      182.25      161.78     44.13 o 
 -11   1  15      230.59      222.22     47.72 o 
 -10   1  15        2.20        3.17      9.25 o 
  -9   1  15        2.53        2.53      9.65 o 
  -8   1  15        1.60        3.53      5.53 o 
  -7   1  15        7.18        6.89      8.16 o 
  -6   1  15        0.54        3.31      6.88 o 
  -5   1  15       97.92       79.66     26.13 o 
  -4   1  15        0.06        3.59      6.86 o 
  -3   1  15       57.46       45.38     28.04 o 
  -2   1  15       42.38       52.18     16.41 o 
  -1   1  15        0.42        5.39      7.82 o 
   0   1  15       27.52       15.32     12.56 o 
   1   1  15        0.00        1.73      7.42 o 
 -12   2  15       42.14       22.53     32.18 o 
 -11   2  15       45.16       44.73     30.78 o 
 -10   2  15      159.73      166.47     56.92 o 
  -9   2  15      209.65      231.49     39.92 o 
  -8   2  15      786.81      913.85     65.48 o 
  -7   2  15       43.32       40.58     34.69 o 
  -6   2  15       21.18       27.79     19.84 o 
  -5   2  15       53.98       68.82     22.20 o 
  -4   2  15       94.85      110.28     24.91 o 
  -3   2  15        6.87       12.64      8.65 o 
  -2   2  15        6.15        7.23      7.83 o 
  -1   2  15        6.86       10.00     10.95 o 
   0   2  15       42.79       30.03     29.39 o 
   1   2  15      149.06      114.58     24.84 o 
 -12   3  15       60.41       54.98     55.77 o 
 -11   3  15       15.48       10.21     12.35 o 
 -10   3  15        3.10        9.84     13.57 o 
  -9   3  15       11.94       12.15     13.41 o 
  -8   3  15       58.13       58.71     36.60 o 
  -7   3  15      134.24      163.22     29.64 o 
  -6   3  15      229.28      267.48     34.03 o 
  -5   3  15       10.46       11.34     12.70 o 
  -4   3  15      105.11      127.44     21.77 o 
  -3   3  15      141.55      179.06     29.54 o 
  -2   3  15        0.55        5.01      7.00 o 
  -1   3  15        5.73        4.70      6.55 o 
   0   3  15      159.61      157.55     33.87 o 
   1   3  15       34.30       21.96     23.45 o 
 -11   4  15       86.11       91.69     61.05 o 
 -10   4  15       58.90       53.21     44.17 o 
  -9   4  15        5.58        9.67     10.80 o 
  -8   4  15      164.25      200.68     35.01 o 
  -7   4  15       39.34       33.76     25.79 o 
  -6   4  15       91.70       98.25     32.55 o 
  -5   4  15      407.66      486.67     71.22 o 
  -4   4  15       12.41       11.98     11.52 o 
  -3   4  15       61.89       80.86     30.13 o 
  -2   4  15        7.06        4.97      8.23 o 
  -1   4  15       22.29       22.91     17.73 o 
   0   4  15       48.83       49.37     52.85 o 
 -10   5  15      122.98      172.56     52.20 o 
  -9   5  15      182.64      226.27     39.85 o 
  -8   5  15       30.47       28.13     20.85 o 
  -7   5  15       53.70       72.43     37.71 o 
  -6   5  15        6.21       10.71     12.75 o 
  -5   5  15        2.60        5.61      8.77 o 
  -4   5  15      241.47      291.70     52.53 o 
  -3   5  15      120.99       90.61     30.18 o 
  -2   5  15        3.34        4.47      9.56 o 
  -1   5  15        0.77        4.50     10.60 o 
  -9   6  15      130.59      167.75     45.73 o 
  -8   6  15      238.50      260.27     61.79 o 
  -7   6  15       95.25      106.85     41.26 o 
  -6   6  15      178.94      214.10     52.81 o 
  -5   6  15      578.00      628.63     88.15 o 
  -4   6  15       17.80        8.81      8.96 o 
  -3   6  15       26.44       26.33     30.13 o 
  -2   6  15      291.08      433.60     96.97 o 
 -11   0  16       79.52      106.54     97.41 o 
 -10   0  16       53.29       53.95     63.33 o 
  -9   0  16       24.71       26.22     34.10 o 
  -8   0  16      435.82      584.13    128.09 o 
  -7   0  16      128.16      135.91    130.67 o 
  -6   0  16       11.72       22.34     25.50 o 
  -5   0  16       63.31       72.06     90.54 o 
  -4   0  16       56.02       35.11     21.79 o 
  -3   0  16      303.44      321.14     61.14 o 
  -2   0  16       20.11        6.39     12.45 o 
  -1   0  16       15.25       22.31     52.04 o 
 -11   1  16        8.05        9.62     15.44 o 
 -10   1  16       15.38        7.54     19.51 o 
  -9   1  16        1.64        6.43     10.43 o 
  -8   1  16        0.37        3.83      7.13 o 
  -7   1  16      123.17      188.91     35.08 o 
  -6   1  16        7.35        4.53      6.46 o 
  -5   1  16      140.96      135.75     19.86 o 
  -4   1  16      177.81      193.73     34.24 o 
  -3   1  16        7.46        9.12     11.66 o 
  -2   1  16        3.49        8.27     11.34 o 
  -1   1  16      112.60      128.54     48.87 o 
 -11   2  16       62.72       98.25     26.97 o 
 -10   2  16      108.57       70.55     64.24 o 
  -9   2  16      169.75      200.56     38.54 o 
  -8   2  16      196.74      236.99     48.76 o 
  -7   2  16        2.47        3.63      5.81 o 
  -6   2  16       48.05       62.29     24.29 o 
  -5   2  16      111.80      146.40     32.49 o 
  -4   2  16        2.88        3.96      9.37 o 
  -3   2  16       42.78       21.38     23.09 o 
  -2   2  16       16.04       14.17     14.91 o 
  -1   2  16        2.81        3.29      7.05 o 
 -10   3  16       19.17       31.96     45.41 o 
  -9   3  16       51.47       30.06     25.67 o 
  -8   3  16      145.91      149.62     36.52 o 
  -7   3  16       21.86       15.22     13.66 o 
  -6   3  16       12.51        8.96     10.35 o 
  -5   3  16        7.38       12.24     12.32 o 
  -4   3  16       82.85      106.43     32.96 o 
  -3   3  16       12.06        9.36     11.04 o 
  -2   3  16      114.90      130.84     34.06 o 
  -9   4  16       52.59       44.69     48.00 o 
  -8   4  16        0.24        2.18      7.94 o 
  -7   4  16        8.60        8.98     10.06 o 
  -6   4  16        4.86        3.95      8.19 o 
  -5   4  16      101.46      130.00     24.96 o 
  -4   4  16       28.78       20.68     21.83 o 
  -3   4  16       89.02       90.47     32.67 o 
  -7   5  16        3.57        9.88     12.52 o 
  -6   5  16        0.85        2.11     10.52 o 
  -5   5  16       15.30       19.68     21.67 o 
  -4   5  16       28.50       15.86     18.47 o 
  -8   1  17       33.38       29.00     40.94 o 
  -7   1  17        3.69        5.31     10.68 o 
  -6   1  17       19.24       12.83     16.65 o 
  -5   1  17       21.24       14.09     14.57 o 
  -4   1  17       28.84       22.73     19.87 o 
  -8   2  17      124.41      175.02     55.13 o 
  -7   2  17        0.06       -0.86      6.67 o 
  -6   2  17       70.05       72.93     26.02 o 
  -5   2  17      122.16      120.83     24.18 o 
                                                 
